# Supplementary material for: peakPantheR, an R package for large-scale targeted extraction and integration of annotated metabolic features in LC–MS profiling datasets
Source: Bioinformatics. 2021 Jun 14;37(24):4886–8. doi: 10.1093/bioinformatics/btab433 (PMC8665750; doi:10.1093/bioinformatics/btab433)
Supplement: btab433_Supplementary_Data [file btab433_supplementary_data.zip]

Archive with 2 entries (2 files):
- LC-MSAnnotations_peakPantheR.xls
- ppR_Supplementary_Methods_Revision_09042021.docx
