# Supplementary material for: peakPantheR, an R package for large-scale targeted extraction and integration of annotated metabolic features in LC–MS profiling datasets
Source: Bioinformatics. 2021 Jun 14;37(24):4886–8. doi: 10.1093/bioinformatics/btab433 (PMC8665750; doi:10.1093/bioinformatics/btab433)
Supplement: btab433_Supplementary_Data [file btab433_supplementary_data.zip › LC-MSAnnotations_peakPantheR.xls]

## Sheet: RPOS ROI
cpdID	cpdName	metabolite_identification	database_identifier	HMDBClass	HMDBSubClass	Pathway (Kegg)	measuredMZ	rt	retention_time	rt (minutes)	cpdMonoisotopicMZ	charge	ion	modifications	mass_to_charge	mz	mzMin	mzMax	rtMin	rtMax	fragmentation	chemspiderID	HMDBID	HMDBSubClass	HMDBDirectParent	LMapsID	LMapsSubclass	KEGGID	PubChemID	IUPAC	CAS	neutralFormula	chemical_formula	InChI	InChIKey	SMILES	taxid	species	database	database_version	reliability	uri	search_engine	search_engine_score	smallmolecule_abundance_sub	smallmolecule_abundance_stdev_sub	smallmolecule_abundance_std_error_sub
RPOS-001.1	Xanthurenate	Xanthurenate	CHEBI:10072	Quinolines and derivatives	Quinoline carboxylic acids	Tryptophan Metabolism		167.88	167.88	2.798	205.038	1	M+H	M+H	206.045	206.045	206.042	206.048	162.88	172.88		5497	HMDB0000881					C02470	5699	4,8-dihydroxyquinoline-2-carboxylic acid	59-00-7			InChI=1S/C10H7NO4/c12-7-3-1-2-5-8(13)4-6(10(14)15)11-9(5)7/h1-4,12H,(H,11,13)(H,14,15)	FBZONXHGGPHHIY-UHFFFAOYSA-N	OC(=O)c1cc(O)c2cccc(O)c2n1	http://purl.bioontology.org/ontology/NCBITAXON/9606	Homo sapiens
RPOS-001.2	Xanthurenate ISF.1	Xanthurenate	CHEBI:10072	Quinolines and derivatives	Quinoline carboxylic acids	Tryptophan Metabolism		167.88	167.88	2.798	205.038	1	ISF	ISF	178.049	178.049	178.047	178.052	162.88	172.88		5497	HMDB0000881					C02470	5699	4,8-dihydroxyquinoline-2-carboxylic acid	59-00-7			InChI=1S/C10H7NO4/c12-7-3-1-2-5-8(13)4-6(10(14)15)11-9(5)7/h1-4,12H,(H,11,13)(H,14,15)	FBZONXHGGPHHIY-UHFFFAOYSA-N	OC(=O)c1cc(O)c2cccc(O)c2n1	http://purl.bioontology.org/ontology/NCBITAXON/9606	Homo sapiens
RPOS-001.3	Xanthurenate ISF.2	Xanthurenate	CHEBI:10072	Quinolines and derivatives	Quinoline carboxylic acids	Tryptophan Metabolism		167.88	167.88	2.798	205.038	1	ISF	ISF	132.043	132.043	132.041	132.045	162.88	172.88		5497	HMDB0000881					C02470	5699	4,8-dihydroxyquinoline-2-carboxylic acid	59-00-7			InChI=1S/C10H7NO4/c12-7-3-1-2-5-8(13)4-6(10(14)15)11-9(5)7/h1-4,12H,(H,11,13)(H,14,15)	FBZONXHGGPHHIY-UHFFFAOYSA-N	OC(=O)c1cc(O)c2cccc(O)c2n1	http://purl.bioontology.org/ontology/NCBITAXON/9606	Homo sapiens
RPOS-002.1	Urocanate	Urocanate	CHEBI:30817	Azoles	Imidazoles	Histidine Metabolism		57.54	57.54	0.959	138.043	1	M+H	M+H	139.05	139.05	139.048	139.052	52.54	62.54		643824	HMDB0000301					C00785	1178	(2E)-3-(1H-imidazol-4-yl)prop-2-enoic acid	104-98-3			InChI=1S/C6H6N2O2/c9-6(10)2-1-5-3-7-4-8-5/h1-4H,(H,7,8)(H,9,10)/b2-1+	LOIYMIARKYCTBW-OWOJBTEDSA-N	C(\C=1N=CNC1)=C/C(=O)O	http://purl.bioontology.org/ontology/NCBITAXON/9606	Homo sapiens
RPOS-002.2	Urocanate ISF.1	Urocanate	CHEBI:30817	Azoles	Imidazoles	Histidine Metabolism		57.54	57.54	0.959	138.043	1	ISF	ISF	121.04	121.04	121.038	121.041	52.54	62.54		643824	HMDB0000301					C00785	1178	(2E)-3-(1H-imidazol-4-yl)prop-2-enoic acid	104-98-3			InChI=1S/C6H6N2O2/c9-6(10)2-1-5-3-7-4-8-5/h1-4H,(H,7,8)(H,9,10)/b2-1+	LOIYMIARKYCTBW-OWOJBTEDSA-N	C(\C=1N=CNC1)=C/C(=O)O	http://purl.bioontology.org/ontology/NCBITAXON/9606	Homo sapiens
RPOS-002.3	Urocanate ISF.2	Urocanate	CHEBI:30817	Azoles	Imidazoles	Histidine Metabolism		57.54	57.54	0.959	138.043	1	ISF	ISF	93.0445	93.0445	93.0431	93.0459	52.54	62.54		643824	HMDB0000301					C00785	1178	(2E)-3-(1H-imidazol-4-yl)prop-2-enoic acid	104-98-3			InChI=1S/C6H6N2O2/c9-6(10)2-1-5-3-7-4-8-5/h1-4H,(H,7,8)(H,9,10)/b2-1+	LOIYMIARKYCTBW-OWOJBTEDSA-N	C(\C=1N=CNC1)=C/C(=O)O	http://purl.bioontology.org/ontology/NCBITAXON/9606	Homo sapiens
RPOS-003.1	Urate	Urate	CHEBI:17775	Imidazopyrimidines	Purines and purine derivatives	Purine Metabolism, (Hypo)Xanthine/Inosine containing		67.5	67.5	1.125	168.028	1	M+H	M+H	169.036	169.036	169.033	169.038	62.5	72.5		1142	HMDB0000289					C00366	1175	2,3,6,7,8,9-hexahydro-1H-purine-2,6,8-trione	69-93-2			InChI=1S/C5H4N4O3/c10-3-1-2(7-4(11)6-1)8-5(12)9-3/h(H4,6,7,8,9,10,11,12)	LEHOTFFKMJEONL-UHFFFAOYSA-N	O=c1[nH]c2[nH]c(=O)[nH]c(=O)c2[nH]1	http://purl.bioontology.org/ontology/NCBITAXON/9606	Homo sapiens
RPOS-003.2	Urate ISF.1	Urate	CHEBI:17775	Imidazopyrimidines	Purines and purine derivatives	Purine Metabolism, (Hypo)Xanthine/Inosine containing		67.5	67.5	1.125	168.028	1	ISF	ISF	141.04	141.04	141.038	141.042	62.5	72.5		1142	HMDB0000289					C00366	1175	2,3,6,7,8,9-hexahydro-1H-purine-2,6,8-trione	69-93-2			InChI=1S/C5H4N4O3/c10-3-1-2(7-4(11)6-1)8-5(12)9-3/h(H4,6,7,8,9,10,11,12)	LEHOTFFKMJEONL-UHFFFAOYSA-N	O=c1[nH]c2[nH]c(=O)[nH]c(=O)c2[nH]1	http://purl.bioontology.org/ontology/NCBITAXON/9606	Homo sapiens
RPOS-003.3	Urate ISF.2	Urate	CHEBI:17775	Imidazopyrimidines	Purines and purine derivatives	Purine Metabolism, (Hypo)Xanthine/Inosine containing		67.5	67.5	1.125	168.028	1	ISF	ISF	152.009	152.009	152.007	152.011	62.5	72.5		1142	HMDB0000289					C00366	1175	2,3,6,7,8,9-hexahydro-1H-purine-2,6,8-trione	69-93-2			InChI=1S/C5H4N4O3/c10-3-1-2(7-4(11)6-1)8-5(12)9-3/h(H4,6,7,8,9,10,11,12)	LEHOTFFKMJEONL-UHFFFAOYSA-N	O=c1[nH]c2[nH]c(=O)[nH]c(=O)c2[nH]1	http://purl.bioontology.org/ontology/NCBITAXON/9606	Homo sapiens
RPOS-003.4	Urate ISF.3	Urate	CHEBI:17775	Imidazopyrimidines	Purines and purine derivatives	Purine Metabolism, (Hypo)Xanthine/Inosine containing		67.5	67.5	1.125	168.028	1	ISF	ISF	126.029	126.029	126.027	126.031	62.5	72.5		1142	HMDB0000289					C00366	1175	2,3,6,7,8,9-hexahydro-1H-purine-2,6,8-trione	69-93-2			InChI=1S/C5H4N4O3/c10-3-1-2(7-4(11)6-1)8-5(12)9-3/h(H4,6,7,8,9,10,11,12)	LEHOTFFKMJEONL-UHFFFAOYSA-N	O=c1[nH]c2[nH]c(=O)[nH]c(=O)c2[nH]1	http://purl.bioontology.org/ontology/NCBITAXON/9606	Homo sapiens
RPOS-005.1	Theobromine	Theobromine	CHEBI:28946	Imidazopyrimidines	Purines and purine derivatives	Xanthine Metabolism		145.14	145.14	2.419	180.065	1	M+H	M+H	181.072	181.072	181.069	181.075	140.14	150.14		5236	HMDB0002825					C07480	5429	3,7-dimethyl-2,3,6,7-tetrahydro-1H-purine-2,6-dione	83-67-0			InChI=1S/C7H8N4O2/c1-10-3-8-5-4(10)6(12)9-7(13)11(5)2/h3H,1-2H3,(H,9,12,13)	YAPQBXQYLJRXSA-UHFFFAOYSA-N	Cn1cnc2n(C)c(=O)[nH]c(=O)c12	http://purl.bioontology.org/ontology/NCBITAXON/9606	Homo sapiens
RPOS-005.2	Theobromine ISF.1	Theobromine	CHEBI:28946	Imidazopyrimidines	Purines and purine derivatives	Xanthine Metabolism		145.14	145.14	2.419	180.065	1	ISF	ISF	163.062	163.062	163.059	163.064	140.14	150.14		5236	HMDB0002825					C07480	5429	3,7-dimethyl-2,3,6,7-tetrahydro-1H-purine-2,6-dione	83-67-0			InChI=1S/C7H8N4O2/c1-10-3-8-5-4(10)6(12)9-7(13)11(5)2/h3H,1-2H3,(H,9,12,13)	YAPQBXQYLJRXSA-UHFFFAOYSA-N	Cn1cnc2n(C)c(=O)[nH]c(=O)c12	http://purl.bioontology.org/ontology/NCBITAXON/9606	Homo sapiens
RPOS-005.3	Theobromine ISF.2	Theobromine	CHEBI:28946	Imidazopyrimidines	Purines and purine derivatives	Xanthine Metabolism		145.14	145.14	2.419	180.065	1	ISF	ISF	138.066	138.066	138.064	138.069	140.14	150.14		5236	HMDB0002825					C07480	5429	3,7-dimethyl-2,3,6,7-tetrahydro-1H-purine-2,6-dione	83-67-0			InChI=1S/C7H8N4O2/c1-10-3-8-5-4(10)6(12)9-7(13)11(5)2/h3H,1-2H3,(H,9,12,13)	YAPQBXQYLJRXSA-UHFFFAOYSA-N	Cn1cnc2n(C)c(=O)[nH]c(=O)c12	http://purl.bioontology.org/ontology/NCBITAXON/9606	Homo sapiens
RPOS-008.1	Pseudouridine	Pseudouridine	CHEBI:17802	Nucleoside and nucleotide analogues		Pyrimidine Metabolism, Uracil containing		56.94	56.94	0.949	244.07	1	M+H	M+H	245.077	245.077	245.073	245.08	51.94	61.94		14319	HMDB0000767					C02067	15047	5-[(2S,3R,4S,5R)-3,4-dihydroxy-5-(hydroxymethyl)oxolan-2-yl]-1,2,3,4-tetrahydropyrimidine-2,4-dione	1445-07-4			InChI=1S/C9H12N2O6/c12-2-4-5(13)6(14)7(17-4)3-1-10-9(16)11-8(3)15/h1,4-7,12-14H,2H2,(H2,10,11,15,16)/t4-,5-,6-,7+/m1/s1	PTJWIQPHWPFNBW-GBNDHIKLSA-N	OC[C@H]1O[C@H]([C@H](O)[C@@H]1O)c1c[nH]c(=O)[nH]c1=O	http://purl.bioontology.org/ontology/NCBITAXON/9606	Homo sapiens
RPOS-008.2	Pseudouridine ISF.1	Pseudouridine	CHEBI:17802	Nucleoside and nucleotide analogues		Pyrimidine Metabolism, Uracil containing		56.94	56.94	0.949	244.07	1	ISF	ISF	209.056	209.056	209.053	209.059	51.94	61.94		14319	HMDB0000767					C02067	15047	5-[(2S,3R,4S,5R)-3,4-dihydroxy-5-(hydroxymethyl)oxolan-2-yl]-1,2,3,4-tetrahydropyrimidine-2,4-dione	1445-07-4			InChI=1S/C9H12N2O6/c12-2-4-5(13)6(14)7(17-4)3-1-10-9(16)11-8(3)15/h1,4-7,12-14H,2H2,(H2,10,11,15,16)/t4-,5-,6-,7+/m1/s1	PTJWIQPHWPFNBW-GBNDHIKLSA-N	OC[C@H]1O[C@H]([C@H](O)[C@@H]1O)c1c[nH]c(=O)[nH]c1=O	http://purl.bioontology.org/ontology/NCBITAXON/9606	Homo sapiens
RPOS-008.3	Pseudouridine ISF.2	Pseudouridine	CHEBI:17802	Nucleoside and nucleotide analogues		Pyrimidine Metabolism, Uracil containing		56.94	56.94	0.949	244.07	1	ISF	ISF	191.045	191.045	191.042	191.048	51.94	61.94		14319	HMDB0000767					C02067	15047	5-[(2S,3R,4S,5R)-3,4-dihydroxy-5-(hydroxymethyl)oxolan-2-yl]-1,2,3,4-tetrahydropyrimidine-2,4-dione	1445-07-4			InChI=1S/C9H12N2O6/c12-2-4-5(13)6(14)7(17-4)3-1-10-9(16)11-8(3)15/h1,4-7,12-14H,2H2,(H2,10,11,15,16)/t4-,5-,6-,7+/m1/s1	PTJWIQPHWPFNBW-GBNDHIKLSA-N	OC[C@H]1O[C@H]([C@H](O)[C@@H]1O)c1c[nH]c(=O)[nH]c1=O	http://purl.bioontology.org/ontology/NCBITAXON/9606	Homo sapiens
RPOS-008.4	Pseudouridine ISF.3	Pseudouridine	CHEBI:17802	Nucleoside and nucleotide analogues		Pyrimidine Metabolism, Uracil containing		56.94	56.94	0.949	244.07	1	ISF	ISF	179.045	179.045	179.042	179.047	51.94	61.94		14319	HMDB0000767					C02067	15047	5-[(2S,3R,4S,5R)-3,4-dihydroxy-5-(hydroxymethyl)oxolan-2-yl]-1,2,3,4-tetrahydropyrimidine-2,4-dione	1445-07-4			InChI=1S/C9H12N2O6/c12-2-4-5(13)6(14)7(17-4)3-1-10-9(16)11-8(3)15/h1,4-7,12-14H,2H2,(H2,10,11,15,16)/t4-,5-,6-,7+/m1/s1	PTJWIQPHWPFNBW-GBNDHIKLSA-N	OC[C@H]1O[C@H]([C@H](O)[C@@H]1O)c1c[nH]c(=O)[nH]c1=O	http://purl.bioontology.org/ontology/NCBITAXON/9606	Homo sapiens
RPOS-008.5	Pseudouridine ISF.4	Pseudouridine	CHEBI:17802	Nucleoside and nucleotide analogues		Pyrimidine Metabolism, Uracil containing		56.94	56.94	0.949	244.07	1	ISF	ISF	155.044	155.044	155.042	155.046	51.94	61.94		14319	HMDB0000767					C02067	15047	5-[(2S,3R,4S,5R)-3,4-dihydroxy-5-(hydroxymethyl)oxolan-2-yl]-1,2,3,4-tetrahydropyrimidine-2,4-dione	1445-07-4			InChI=1S/C9H12N2O6/c12-2-4-5(13)6(14)7(17-4)3-1-10-9(16)11-8(3)15/h1,4-7,12-14H,2H2,(H2,10,11,15,16)/t4-,5-,6-,7+/m1/s1	PTJWIQPHWPFNBW-GBNDHIKLSA-N	OC[C@H]1O[C@H]([C@H](O)[C@@H]1O)c1c[nH]c(=O)[nH]c1=O	http://purl.bioontology.org/ontology/NCBITAXON/9606	Homo sapiens
RPOS-015.1	Pantothenate	Pantothenate	CHEBI:46905	Alcohols and polyols	Polyols	Pantothenate and CoA Metabolism		141.06	141.06	2.351	219.111	1	M+H	M+H	220.118	220.118	220.115	220.121	136.06	146.06		963	HMDB0000210					C00864	6613	3-(2,4-dihydroxy-3,3-dimethylbutanamido)propanoic acid	79-83-4			InChI=1S/C9H17NO5/c1-9(2,5-11)7(14)8(15)10-4-3-6(12)13/h7,11,14H,3-5H2,1-2H3,(H,10,15)(H,12,13)/t7-/m0/s1	GHOKWGTUZJEAQD-ZETCQYMHSA-N	CC(C)(CO)[C@@H](O)C(=O)NCCC(O)=O	http://purl.bioontology.org/ontology/NCBITAXON/9606	Homo sapiens
RPOS-015.2	Pantothenate ISF.1	Pantothenate	CHEBI:46905	Alcohols and polyols	Polyols	Pantothenate and CoA Metabolism		141.06	141.06	2.351	219.111	1	ISF	ISF	202.109	202.109	202.106	202.112	136.06	146.06		963	HMDB0000210					C00864	6613	3-(2,4-dihydroxy-3,3-dimethylbutanamido)propanoic acid	79-83-4			InChI=1S/C9H17NO5/c1-9(2,5-11)7(14)8(15)10-4-3-6(12)13/h7,11,14H,3-5H2,1-2H3,(H,10,15)(H,12,13)/t7-/m0/s1	GHOKWGTUZJEAQD-ZETCQYMHSA-N	CC(C)(CO)[C@@H](O)C(=O)NCCC(O)=O	http://purl.bioontology.org/ontology/NCBITAXON/9606	Homo sapiens
RPOS-015.3	Pantothenate ISF.2	Pantothenate	CHEBI:46905	Alcohols and polyols	Polyols	Pantothenate and CoA Metabolism		141.06	141.06	2.351	219.111	1	ISF	ISF	184.098	184.098	184.095	184.101	136.06	146.06		963	HMDB0000210					C00864	6613	3-(2,4-dihydroxy-3,3-dimethylbutanamido)propanoic acid	79-83-4			InChI=1S/C9H17NO5/c1-9(2,5-11)7(14)8(15)10-4-3-6(12)13/h7,11,14H,3-5H2,1-2H3,(H,10,15)(H,12,13)/t7-/m0/s1	GHOKWGTUZJEAQD-ZETCQYMHSA-N	CC(C)(CO)[C@@H](O)C(=O)NCCC(O)=O	http://purl.bioontology.org/ontology/NCBITAXON/9606	Homo sapiens
RPOS-016.1	L-Acetylcarnitine	L-Acetylcarnitine	CHEBI:57589	Fatty Acyls	Fatty acid esters	Fatty Acid Metabolism(Acyl Carnitine)		58.56	58.56	0.976	203.116	1	M+H	M+H	204.123	204.123	204.12	204.126	53.56	63.56		5406074	HMDB0000201			LMFA07070050 / LMFA07070060		C02571	7045767	3-(acetyloxy)-4-(trimethylazaniumyl)butanoate	14992-62-2			InChI=1S/C9H17NO4/c1-7(11)14-8(5-9(12)13)6-10(2,3)4/h8H,5-6H2,1-4H3/t8-/m1/s1	RDHQFKQIGNGIED-MRVPVSSYSA-N	CC(=O)O[C@H](CC([O-])=O)C[N+](C)(C)C	http://purl.bioontology.org/ontology/NCBITAXON/9606	Homo sapiens
RPOS-016.2	L-Acetylcarnitine ISF.1	L-Acetylcarnitine	CHEBI:57589	Fatty Acyls	Fatty acid esters	Fatty Acid Metabolism(Acyl Carnitine)		58.56	58.56	0.976	203.116	1	ISF	ISF	85.028	85.028	85.0267	85.0293	53.56	63.56		5406074	HMDB0000201			LMFA07070050 / LMFA07070060		C02571	7045767	3-(acetyloxy)-4-(trimethylazaniumyl)butanoate	14992-62-2			InChI=1S/C9H17NO4/c1-7(11)14-8(5-9(12)13)6-10(2,3)4/h8H,5-6H2,1-4H3/t8-/m1/s1	RDHQFKQIGNGIED-MRVPVSSYSA-N	CC(=O)O[C@H](CC([O-])=O)C[N+](C)(C)C	http://purl.bioontology.org/ontology/NCBITAXON/9606	Homo sapiens
RPOS-018.1	1-Methyladenosine	1-Methyladenosine	CHEBI:16020	Purine nucleosides		Purine Metabolism, Adenine containing		75.3	75.3	1.255	281.112	1	M+H	M+H	282.12	282.12	282.115	282.124	70.3	80.3		23256663	HMDB0003331					C02494	27476	(2R,3S,4R,5R)-2-(hydroxymethyl)-5-(6-imino-1-methyl-6,9-dihydro-1H-purin-9-yl)oxolane-3,4-diol	15763-06-1			InChI=1S/C11H15N5O4/c1-15-3-14-10-6(9(15)12)13-4-16(10)11-8(19)7(18)5(2-17)20-11/h3-5,7-8,11-12,17-19H,2H2,1H3/t5-,7-,8-,11-/m1/s1	GFYLSDSUCHVORB-IOSLPCCCSA-N	Cn1cnc2n(cnc2c1=N)[C@@H]1O[C@H](CO)[C@@H](O)[C@H]1O	http://purl.bioontology.org/ontology/NCBITAXON/9606	Homo sapiens
RPOS-018.2	1-Methyladenosine ISF.1	1-Methyladenosine	CHEBI:16020	Purine nucleosides		Purine Metabolism, Adenine containing		75.3	75.3	1.255	281.112	1	ISF	ISF	150.078	150.078	150.076	150.08	70.3	80.3		23256663	HMDB0003331					C02494	27476	(2R,3S,4R,5R)-2-(hydroxymethyl)-5-(6-imino-1-methyl-6,9-dihydro-1H-purin-9-yl)oxolane-3,4-diol	15763-06-1			InChI=1S/C11H15N5O4/c1-15-3-14-10-6(9(15)12)13-4-16(10)11-8(19)7(18)5(2-17)20-11/h3-5,7-8,11-12,17-19H,2H2,1H3/t5-,7-,8-,11-/m1/s1	GFYLSDSUCHVORB-IOSLPCCCSA-N	Cn1cnc2n(cnc2c1=N)[C@@H]1O[C@H](CO)[C@@H](O)[C@H]1O	http://purl.bioontology.org/ontology/NCBITAXON/9606	Homo sapiens
RPOS-026.1	N2,N2-Dimethylguanosine	N2,N2-Dimethylguanosine	CHEBI:19289	Purine nucleosides		Purine Metabolism, Guanine containing		143.22	143.22	2.387	311.123	1	M+H	M+H	312.13	312.13	312.126	312.135	138.22	148.22		83878	HMDB0004824						92919	9-[(2R,3R,4S,5R)-3,4-dihydroxy-5-(hydroxymethyl)oxolan-2-yl]-2-(dimethylamino)-6,9-dihydro-3H-purin-6-one	2140-67-2			InChI=1S/C12H17N5O5/c1-16(2)12-14-9-6(10(21)15-12)13-4-17(9)11-8(20)7(19)5(3-18)22-11/h4-5,7-8,11,18-20H,3H2,1-2H3,(H,14,15,21)/t5-,7-,8-,11-/m1/s1	RSPURTUNRHNVGF-IOSLPCCCSA-N	CN(C)c1nc2n(cnc2c(=O)[nH]1)[C@@H]1O[C@H](CO)[C@@H](O)[C@H]1O	http://purl.bioontology.org/ontology/NCBITAXON/9606	Homo sapiens
RPOS-026.2	N2,N2-Dimethylguanosine ISF.1	N2,N2-Dimethylguanosine	CHEBI:19289	Purine nucleosides		Purine Metabolism, Guanine containing		143.22	143.22	2.387	311.123	1	ISF	ISF	180.089	180.089	180.086	180.092	138.22	148.22		83878	HMDB0004824						92919	9-[(2R,3R,4S,5R)-3,4-dihydroxy-5-(hydroxymethyl)oxolan-2-yl]-2-(dimethylamino)-6,9-dihydro-3H-purin-6-one	2140-67-2			InChI=1S/C12H17N5O5/c1-16(2)12-14-9-6(10(21)15-12)13-4-17(9)11-8(20)7(19)5(3-18)22-11/h4-5,7-8,11,18-20H,3H2,1-2H3,(H,14,15,21)/t5-,7-,8-,11-/m1/s1	RSPURTUNRHNVGF-IOSLPCCCSA-N	CN(C)c1nc2n(cnc2c(=O)[nH]1)[C@@H]1O[C@H](CO)[C@@H](O)[C@H]1O	http://purl.bioontology.org/ontology/NCBITAXON/9606	Homo sapiens
RPOS-026.3	N2,N2-Dimethylguanosine ISF.2	N2,N2-Dimethylguanosine	CHEBI:19289	Purine nucleosides		Purine Metabolism, Guanine containing		143.22	143.22	2.387	311.123	1	ISF	ISF	110.036	110.036	110.034	110.037	138.22	148.22		83878	HMDB0004824						92919	9-[(2R,3R,4S,5R)-3,4-dihydroxy-5-(hydroxymethyl)oxolan-2-yl]-2-(dimethylamino)-6,9-dihydro-3H-purin-6-one	2140-67-2			InChI=1S/C12H17N5O5/c1-16(2)12-14-9-6(10(21)15-12)13-4-17(9)11-8(20)7(19)5(3-18)22-11/h4-5,7-8,11,18-20H,3H2,1-2H3,(H,14,15,21)/t5-,7-,8-,11-/m1/s1	RSPURTUNRHNVGF-IOSLPCCCSA-N	CN(C)c1nc2n(cnc2c(=O)[nH]1)[C@@H]1O[C@H](CO)[C@@H](O)[C@H]1O	http://purl.bioontology.org/ontology/NCBITAXON/9606	Homo sapiens
RPOS-027.1	2-Furoylglycine	2-Furoylglycine	CHEBI:82912	Carboxylic acids and derivatives	Amino acids, peptides, and analogues	Food Component/Plant		141.66	141.66	2.361	169.038	1	M+H	M+H	170.045	170.045	170.042	170.047	136.66	146.66		20549	HMDB0000439						21863	2-[(furan-2-yl)formamido]acetic acid	5657-19-2			InChI=1S/C7H7NO4/c9-6(10)4-8-7(11)5-2-1-3-12-5/h1-3H,4H2,(H,8,11)(H,9,10)	KSPQDMRTZZYQLM-UHFFFAOYSA-N	O1C=CC=C1C(NCC(O)=O)=O	http://purl.bioontology.org/ontology/NCBITAXON/9606	Homo sapiens
RPOS-027.2	2-Furoylglycine ISF.1	2-Furoylglycine	CHEBI:82912	Carboxylic acids and derivatives	Amino acids, peptides, and analogues	Food Component/Plant		141.66	141.66	2.361	169.038	1	ISF	ISF	124.039	124.039	124.037	124.041	136.66	146.66		20549	HMDB0000439						21863	2-[(furan-2-yl)formamido]acetic acid	5657-19-2			InChI=1S/C7H7NO4/c9-6(10)4-8-7(11)5-2-1-3-12-5/h1-3H,4H2,(H,8,11)(H,9,10)	KSPQDMRTZZYQLM-UHFFFAOYSA-N	O1C=CC=C1C(NCC(O)=O)=O	http://purl.bioontology.org/ontology/NCBITAXON/9606	Homo sapiens
RPOS-027.3	2-Furoylglycine ISF.2	2-Furoylglycine	CHEBI:82912	Carboxylic acids and derivatives	Amino acids, peptides, and analogues	Food Component/Plant		141.66	141.66	2.361	169.038	1	ISF	ISF	95.013	95.013	95.0116	95.0144	136.66	146.66		20549	HMDB0000439						21863	2-[(furan-2-yl)formamido]acetic acid	5657-19-2			InChI=1S/C7H7NO4/c9-6(10)4-8-7(11)5-2-1-3-12-5/h1-3H,4H2,(H,8,11)(H,9,10)	KSPQDMRTZZYQLM-UHFFFAOYSA-N	O1C=CC=C1C(NCC(O)=O)=O	http://purl.bioontology.org/ontology/NCBITAXON/9606	Homo sapiens
RPOS-029.1	Tryptophan	Tryptophan	CHEBI:16828	Carboxylic acids and derivatives	Amino acids, peptides, and analogues	Tryptophan Metabolism		165.06	165.06	2.751	204.09	1	M+H	M+H	205.097	205.097	205.094	205.1	160.06	170.06		6066	HMDB0000929					C00078	6305	(2S)-2-amino-3-(1H-indol-3-yl)propanoic acid	73-22-3			InChI=1S/C11H12N2O2/c12-9(11(14)15)5-7-6-13-10-4-2-1-3-8(7)10/h1-4,6,9,13H,5,12H2,(H,14,15)/t9-/m0/s1	QIVBCDIJIAJPQS-VIFPVBQESA-N	N[C@@H](Cc1c[nH]c2ccccc12)C(O)=O	http://purl.bioontology.org/ontology/NCBITAXON/9606	Homo sapiens
RPOS-029.2	Tryptophan ISF.1	Tryptophan	CHEBI:16828	Carboxylic acids and derivatives	Amino acids, peptides, and analogues	Tryptophan Metabolism		165.06	165.06	2.751	204.09	1	ISF	ISF	188.071	188.071	188.068	188.074	160.06	170.06		6066	HMDB0000929					C00078	6305	(2S)-2-amino-3-(1H-indol-3-yl)propanoic acid	73-22-3			InChI=1S/C11H12N2O2/c12-9(11(14)15)5-7-6-13-10-4-2-1-3-8(7)10/h1-4,6,9,13H,5,12H2,(H,14,15)/t9-/m0/s1	QIVBCDIJIAJPQS-VIFPVBQESA-N	N[C@@H](Cc1c[nH]c2ccccc12)C(O)=O	http://purl.bioontology.org/ontology/NCBITAXON/9606	Homo sapiens
RPOS-029.3	Tryptophan ISF.2	Tryptophan	CHEBI:16828	Carboxylic acids and derivatives	Amino acids, peptides, and analogues	Tryptophan Metabolism		165.06	165.06	2.751	204.09	1	ISF	ISF	170.06	170.06	170.057	170.063	160.06	170.06		6066	HMDB0000929					C00078	6305	(2S)-2-amino-3-(1H-indol-3-yl)propanoic acid	73-22-3			InChI=1S/C11H12N2O2/c12-9(11(14)15)5-7-6-13-10-4-2-1-3-8(7)10/h1-4,6,9,13H,5,12H2,(H,14,15)/t9-/m0/s1	QIVBCDIJIAJPQS-VIFPVBQESA-N	N[C@@H](Cc1c[nH]c2ccccc12)C(O)=O	http://purl.bioontology.org/ontology/NCBITAXON/9606	Homo sapiens
RPOS-029.4	Tryptophan ISF.3	Tryptophan	CHEBI:16828	Carboxylic acids and derivatives	Amino acids, peptides, and analogues	Tryptophan Metabolism		165.06	165.06	2.751	204.09	1	ISF	ISF	118.065	118.065	118.063	118.067	160.06	170.06		6066	HMDB0000929					C00078	6305	(2S)-2-amino-3-(1H-indol-3-yl)propanoic acid	73-22-3			InChI=1S/C11H12N2O2/c12-9(11(14)15)5-7-6-13-10-4-2-1-3-8(7)10/h1-4,6,9,13H,5,12H2,(H,14,15)/t9-/m0/s1	QIVBCDIJIAJPQS-VIFPVBQESA-N	N[C@@H](Cc1c[nH]c2ccccc12)C(O)=O	http://purl.bioontology.org/ontology/NCBITAXON/9606	Homo sapiens
RPOS-031.1	Kynurenine	Kynurenine	CHEBI:16946	Organooxygen compounds	Carbonyl compounds	Tryptophan Metabolism		121.02	121.02	2.017	208.085	1	M+H	M+H	209.092	209.092	209.089	209.095	116.02	126.02		141580	HMDB0000684					C00328	161166	(2S)-2-amino-4-(2-aminophenyl)-4-oxobutanoic acid	2922-83-0			InChI=1S/C10H12N2O3/c11-7-4-2-1-3-6(7)9(13)5-8(12)10(14)15/h1-4,8H,5,11-12H2,(H,14,15)/t8-/m0/s1	YGPSJZOEDVAXAB-QMMMGPOBSA-N	N[C@@H](CC(=O)c1ccccc1N)C(O)=O	http://purl.bioontology.org/ontology/NCBITAXON/9606	Homo sapiens
RPOS-031.2	Kynurenine ISF.1	Kynurenine	CHEBI:16946	Organooxygen compounds	Carbonyl compounds	Tryptophan Metabolism		121.02	121.02	2.017	208.085	1	ISF	ISF	192.065	192.065	192.062	192.068	116.02	126.02		141580	HMDB0000684					C00328	161166	(2S)-2-amino-4-(2-aminophenyl)-4-oxobutanoic acid	2922-83-0			InChI=1S/C10H12N2O3/c11-7-4-2-1-3-6(7)9(13)5-8(12)10(14)15/h1-4,8H,5,11-12H2,(H,14,15)/t8-/m0/s1	YGPSJZOEDVAXAB-QMMMGPOBSA-N	N[C@@H](CC(=O)c1ccccc1N)C(O)=O	http://purl.bioontology.org/ontology/NCBITAXON/9606	Homo sapiens
RPOS-031.3	Kynurenine ISF.2	Kynurenine	CHEBI:16946	Organooxygen compounds	Carbonyl compounds	Tryptophan Metabolism		121.02	121.02	2.017	208.085	1	ISF	ISF	146.062	146.062	146.06	146.064	116.02	126.02		141580	HMDB0000684					C00328	161166	(2S)-2-amino-4-(2-aminophenyl)-4-oxobutanoic acid	2922-83-0			InChI=1S/C10H12N2O3/c11-7-4-2-1-3-6(7)9(13)5-8(12)10(14)15/h1-4,8H,5,11-12H2,(H,14,15)/t8-/m0/s1	YGPSJZOEDVAXAB-QMMMGPOBSA-N	N[C@@H](CC(=O)c1ccccc1N)C(O)=O	http://purl.bioontology.org/ontology/NCBITAXON/9606	Homo sapiens
RPOS-034.1	Indoleacetyl glutamine	Indoleacetyl glutamine	CHEBI:70811	Carboxylic acids and derivatives	Amino acids, peptides, and analogues	Tryptophan Metabolism		238.02	238.02	3.967	303.122	1	M+H	M+H	304.129	304.129	304.125	304.134	233.02	243.02		28533316	HMDB0013240						25200879	4-carbamoyl-2-[2-(1H-indol-3-yl)acetamido]butanoic acid	6899-04-3			InChI=1S/C15H17N3O4/c16-13(19)6-5-12(15(21)22)18-14(20)7-9-8-17-11-4-2-1-3-10(9)11/h1-4,8,12,17H,5-7H2,(H2,16,19)(H,18,20)(H,21,22)	DVJIJAYHBZALOJ-UHFFFAOYSA-N	NC(=O)CCC(NC(=O)Cc1c[nH]c2ccccc12)C(O)=O	http://purl.bioontology.org/ontology/NCBITAXON/9606	Homo sapiens
RPOS-034.2	Indoleacetyl glutamine ISF.1	Indoleacetyl glutamine	CHEBI:70811	Carboxylic acids and derivatives	Amino acids, peptides, and analogues	Tryptophan Metabolism		238.02	238.02	3.967	303.122	1	ISF	ISF	130.064	130.064	130.062	130.066	233.02	243.02		28533316	HMDB0013240						25200879	4-carbamoyl-2-[2-(1H-indol-3-yl)acetamido]butanoic acid	6899-04-3			InChI=1S/C15H17N3O4/c16-13(19)6-5-12(15(21)22)18-14(20)7-9-8-17-11-4-2-1-3-10(9)11/h1-4,8,12,17H,5-7H2,(H2,16,19)(H,18,20)(H,21,22)	DVJIJAYHBZALOJ-UHFFFAOYSA-N	NC(=O)CCC(NC(=O)Cc1c[nH]c2ccccc12)C(O)=O	http://purl.bioontology.org/ontology/NCBITAXON/9606	Homo sapiens
RPOS-035.1	Indole-3-acetic-acid-O-glucuronide	Indole-3-acetic-acid-O-glucuronide	CHEBI:89622	Organooxygen compounds	Carbohydrates and carbohydrate conjugates	Tryptophan Metabolism		265.14	265.14	4.419	351.095	1	M+Na	M+Na	374.085	374.085	374.079	374.09	260.14	270.14		30778504	HMDB0060001						124202110	(2S,3S,4S,5R,6S)-3,4,5-trihydroxy-6-{[2-(1H-indol-3-yl)acetyl]oxy}oxane-2-carboxylic acid				InChI=1S/C16H17NO8/c18-10(5-7-6-17-9-4-2-1-3-8(7)9)24-16-13(21)11(19)12(20)14(25-16)15(22)23/h1-4,6,11-14,16-17,19-21H,5H2,(H,22,23)/t11-,12-,13+,14-,16+/m0/s1	BPTLUNCVRGWZSW-JHZZJYKESA-N	C1=CC=CC=2NC=C(C12)CC(O[C@H]3[C@@H]([C@H]([C@@H]([C@H](O3)C(O)=O)O)O)O)=O	http://purl.bioontology.org/ontology/NCBITAXON/9606	Homo sapiens
RPOS-035.2	Indole-3-acetic-acid-O-glucuronide	Indole-3-acetic-acid-O-glucuronide	CHEBI:89622	Organooxygen compounds	Carbohydrates and carbohydrate conjugates	Tryptophan Metabolism		265.14	265.14	4.419	351.095	1	M+H	M+H	352.103	352.103	352.097	352.108	260.14	270.14		30778504							124202110	(2S,3S,4S,5R,6S)-3,4,5-trihydroxy-6-{[2-(1H-indol-3-yl)acetyl]oxy}oxane-2-carboxylic acid				InChI=1S/C16H17NO8/c18-10(5-7-6-17-9-4-2-1-3-8(7)9)24-16-13(21)11(19)12(20)14(25-16)15(22)23/h1-4,6,11-14,16-17,19-21H,5H2,(H,22,23)/t11-,12-,13+,14-,16+/m0/s1	BPTLUNCVRGWZSW-JHZZJYKESA-N	C1=CC=CC=2NC=C(C12)CC(O[C@H]3[C@@H]([C@H]([C@@H]([C@H](O3)C(O)=O)O)O)O)=O	http://purl.bioontology.org/ontology/NCBITAXON/9606	Homo sapiens
RPOS-035.3	Indole-3-acetic-acid-O-glucuronide ISF.1	Indole-3-acetic-acid-O-glucuronide	CHEBI:89622	Organooxygen compounds	Carbohydrates and carbohydrate conjugates	Tryptophan Metabolism		265.14	265.14	4.419	351.095	1	ISF	ISF	176.071	176.071	176.068	176.074	260.14	270.14		30778504							124202110	(2S,3S,4S,5R,6S)-3,4,5-trihydroxy-6-{[2-(1H-indol-3-yl)acetyl]oxy}oxane-2-carboxylic acid				InChI=1S/C16H17NO8/c18-10(5-7-6-17-9-4-2-1-3-8(7)9)24-16-13(21)11(19)12(20)14(25-16)15(22)23/h1-4,6,11-14,16-17,19-21H,5H2,(H,22,23)/t11-,12-,13+,14-,16+/m0/s1	BPTLUNCVRGWZSW-JHZZJYKESA-N	C1=CC=CC=2NC=C(C12)CC(O[C@H]3[C@@H]([C@H]([C@@H]([C@H](O3)C(O)=O)O)O)O)=O	http://purl.bioontology.org/ontology/NCBITAXON/9606	Homo sapiens
RPOS-035.4	Indole-3-acetic-acid-O-glucuronide ISF.2	Indole-3-acetic-acid-O-glucuronide	CHEBI:89622	Organooxygen compounds	Carbohydrates and carbohydrate conjugates	Tryptophan Metabolism		265.14	265.14	4.419	351.095	1	ISF	ISF	130.066	130.066	130.064	130.068	260.14	270.14		30778504							124202110	(2S,3S,4S,5R,6S)-3,4,5-trihydroxy-6-{[2-(1H-indol-3-yl)acetyl]oxy}oxane-2-carboxylic acid				InChI=1S/C16H17NO8/c18-10(5-7-6-17-9-4-2-1-3-8(7)9)24-16-13(21)11(19)12(20)14(25-16)15(22)23/h1-4,6,11-14,16-17,19-21H,5H2,(H,22,23)/t11-,12-,13+,14-,16+/m0/s1	BPTLUNCVRGWZSW-JHZZJYKESA-N	C1=CC=CC=2NC=C(C12)CC(O[C@H]3[C@@H]([C@H]([C@@H]([C@H](O3)C(O)=O)O)O)O)=O	http://purl.bioontology.org/ontology/NCBITAXON/9606	Homo sapiens
RPOS-036.1	Hypoxanthine	Hypoxanthine	CHEBI:17368	Imidazopyrimidines	Purines and purine derivatives	Purine Metabolism, (Hypo)Xanthine/Inosine containing		72.66	72.66	1.211	136.039	1	M+H	M+H	137.046	137.046	137.044	137.048	67.66	77.66		361584	HMDB0000157					C00262	790	7H-purin-6-ol	68-94-0			InChI=1S/C5H4N4O/c10-5-3-4(7-1-6-3)8-2-9-5/h1-2H,(H2,6,7,8,9,10)	FDGQSTZJBFJUBT-UHFFFAOYSA-N	O=c1[nH]cnc2nc[nH]c12	http://purl.bioontology.org/ontology/NCBITAXON/9606	Homo sapiens
RPOS-036.2	Hypoxanthine	Hypoxanthine	CHEBI:17368	Imidazopyrimidines	Purines and purine derivatives	Purine Metabolism, (Hypo)Xanthine/Inosine containing		72.66	72.66	1.211	136.039	1	M+Na	M+Na	159.028	159.028	159.025	159.03	67.66	77.66		361584						C00262	790	7H-purin-6-ol	68-94-0			InChI=1S/C5H4N4O/c10-5-3-4(7-1-6-3)8-2-9-5/h1-2H,(H2,6,7,8,9,10)	FDGQSTZJBFJUBT-UHFFFAOYSA-N	O=c1[nH]cnc2nc[nH]c12	http://purl.bioontology.org/ontology/NCBITAXON/9606	Homo sapiens
RPOS-036.3	Hypoxanthine ISF.1	Hypoxanthine	CHEBI:17368	Imidazopyrimidines	Purines and purine derivatives	Purine Metabolism, (Hypo)Xanthine/Inosine containing		72.66	72.66	1.211	136.039	1	ISF	ISF	119.035	119.035	119.033	119.037	67.66	77.66		361584	HMDB0000157					C00262	790	7H-purin-6-ol	68-94-0			InChI=1S/C5H4N4O/c10-5-3-4(7-1-6-3)8-2-9-5/h1-2H,(H2,6,7,8,9,10)	FDGQSTZJBFJUBT-UHFFFAOYSA-N	O=c1[nH]cnc2nc[nH]c12	http://purl.bioontology.org/ontology/NCBITAXON/9606	Homo sapiens
RPOS-043.1	2-Octenoylcarnitine	2-Octenoylcarnitine	CHEBI:71012	Fatty Acyls	Fatty acid esters	Fatty Acid Metabolism(Acyl Carnitine)		338.88	338.88	5.648	285.194	1	M+H	M+H	286.201	286.201	286.197	286.206	333.88	343.88			HMDB0013324			LMFA07070035			70679121	(4S)-4-[(2E)-oct-2-enoyloxy]-4-(trimethylazaniumyl)butanoate				InChI=1S/C15H27NO4/c1-5-6-7-8-9-10-15(19)20-13(11-14(17)18)12-16(2,3)4/h9-10,13H,5-8,11-12H2,1-4H3/b10-9+/t13-/m0/s1	LOSHAHDSFZXVCT-LXKVQUBZSA-N	CCCCC\C=C\C(=O)O[C@@H](CC([O-])=O)C[N+](C)(C)C	http://purl.bioontology.org/ontology/NCBITAXON/9606	Homo sapiens
RPOS-043.2	2-Octenoylcarnitine ISF.1	2-Octenoylcarnitine	CHEBI:71012	Fatty Acyls	Fatty acid esters	Fatty Acid Metabolism(Acyl Carnitine)		338.88	338.88	5.648	285.194	1	ISF	ISF	85.0285	85.0285	85.0272	85.0298	333.88	343.88			HMDB0013324			LMFA07070035			70679121	(4S)-4-[(2E)-oct-2-enoyloxy]-4-(trimethylazaniumyl)butanoate				InChI=1S/C15H27NO4/c1-5-6-7-8-9-10-15(19)20-13(11-14(17)18)12-16(2,3)4/h9-10,13H,5-8,11-12H2,1-4H3/b10-9+/t13-/m0/s1	LOSHAHDSFZXVCT-LXKVQUBZSA-N	CCCCC\C=C\C(=O)O[C@@H](CC([O-])=O)C[N+](C)(C)C	http://purl.bioontology.org/ontology/NCBITAXON/9606	Homo sapiens
RPOS-043.3	2-Octenoylcarnitine ISF.2	2-Octenoylcarnitine	CHEBI:71012	Fatty Acyls	Fatty acid esters	Fatty Acid Metabolism(Acyl Carnitine)		338.88	338.88	5.648	285.194	1	ISF	ISF	227.128	227.128	227.125	227.132	333.88	343.88			HMDB0013324			LMFA07070035			70679121	(4S)-4-[(2E)-oct-2-enoyloxy]-4-(trimethylazaniumyl)butanoate				InChI=1S/C15H27NO4/c1-5-6-7-8-9-10-15(19)20-13(11-14(17)18)12-16(2,3)4/h9-10,13H,5-8,11-12H2,1-4H3/b10-9+/t13-/m0/s1	LOSHAHDSFZXVCT-LXKVQUBZSA-N	CCCCC\C=C\C(=O)O[C@@H](CC([O-])=O)C[N+](C)(C)C	http://purl.bioontology.org/ontology/NCBITAXON/9606	Homo sapiens
RPOS-044.1	Caffeine	Caffeine	CHEBI:27732	Imidazopyrimidines	Purines and purine derivatives	Xanthine Metabolism		208.92	208.92	3.482	194.08	1	M+H	M+H	195.088	195.088	195.085	195.091	203.92	213.92		2424	HMDB0001847					C07481	2519	1,3,7-trimethyl-2,3,6,7-tetrahydro-1H-purine-2,6-dione	58-08-2			InChI=1S/C8H10N4O2/c1-10-4-9-6-5(10)7(13)12(3)8(14)11(6)2/h4H,1-3H3	RYYVLZVUVIJVGH-UHFFFAOYSA-N	Cn1cnc2n(C)c(=O)n(C)c(=O)c12	http://purl.bioontology.org/ontology/NCBITAXON/9606	Homo sapiens
RPOS-044.2	Caffeine ISF.1	Caffeine	CHEBI:27732	Imidazopyrimidines	Purines and purine derivatives	Xanthine Metabolism		208.92	208.92	3.482	194.08	1	ISF	ISF	138.067	138.067	138.065	138.069	203.92	213.92		2424	HMDB0001847					C07481	2519	1,3,7-trimethyl-2,3,6,7-tetrahydro-1H-purine-2,6-dione	58-08-2			InChI=1S/C8H10N4O2/c1-10-4-9-6-5(10)7(13)12(3)8(14)11(6)2/h4H,1-3H3	RYYVLZVUVIJVGH-UHFFFAOYSA-N	Cn1cnc2n(C)c(=O)n(C)c(=O)c12	http://purl.bioontology.org/ontology/NCBITAXON/9606	Homo sapiens
RPOS-045.1	Butyrylcarnitine	Butyrylcarnitine	CHEBI:21949	Fatty Acyls	Fatty acid esters	Fatty Acid Metabolism (also BCAA Metabolism)		144.42	144.42	2.407	231.147	1	M+H	M+H	232.154	232.154	232.151	232.158	139.42	149.42		388877	HMDB0002013			LMFA07070054		C02862	213144	3-(butanoyloxy)-4-(trimethylazaniumyl)butanoate	25576-40-3			InChI=1S/C11H21NO4/c1-5-6-11(15)16-9(7-10(13)14)8-12(2,3)4/h9H,5-8H2,1-4H3/t9-/m1/s1	QWYFHHGCZUCMBN-SECBINFHSA-N	CCCC(=O)O[C@H](CC([O-])=O)C[N+](C)(C)C	http://purl.bioontology.org/ontology/NCBITAXON/9606	Homo sapiens
RPOS-045.2	Butyrylcarnitine ISF.1	Butyrylcarnitine	CHEBI:21949	Fatty Acyls	Fatty acid esters	Fatty Acid Metabolism (also BCAA Metabolism)		144.42	144.42	2.407	231.147	1	ISF	ISF	173.082	173.082	173.079	173.084	139.42	149.42		388877	HMDB0002013			LMFA07070054		C02862	213144	3-(butanoyloxy)-4-(trimethylazaniumyl)butanoate	25576-40-3			InChI=1S/C11H21NO4/c1-5-6-11(15)16-9(7-10(13)14)8-12(2,3)4/h9H,5-8H2,1-4H3/t9-/m1/s1	QWYFHHGCZUCMBN-SECBINFHSA-N	CCCC(=O)O[C@H](CC([O-])=O)C[N+](C)(C)C	http://purl.bioontology.org/ontology/NCBITAXON/9606	Homo sapiens
RPOS-045.3	Butyrylcarnitine ISF.2	Butyrylcarnitine	CHEBI:21949	Fatty Acyls	Fatty acid esters	Fatty Acid Metabolism (also BCAA Metabolism)		144.42	144.42	2.407	231.147	1	ISF	ISF	85.028	85.028	85.0267	85.0293	139.42	149.42		388877	HMDB0002013			LMFA07070054		C02862	213144	3-(butanoyloxy)-4-(trimethylazaniumyl)butanoate	25576-40-3			InChI=1S/C11H21NO4/c1-5-6-11(15)16-9(7-10(13)14)8-12(2,3)4/h9H,5-8H2,1-4H3/t9-/m1/s1	QWYFHHGCZUCMBN-SECBINFHSA-N	CCCC(=O)O[C@H](CC([O-])=O)C[N+](C)(C)C	http://purl.bioontology.org/ontology/NCBITAXON/9606	Homo sapiens
RPOS-049.1	Acetaminophen glucuronide	Acetaminophen glucuronide	CHEBI:32636	Organooxygen compounds	Carbohydrates and carbohydrate conjugates	Drug		116.88	116.88	1.948	327.095	1	M+Na	M+Na	350.085	350.085	350.079	350.09	111.88	121.88		75744	HMDB0010316						83944	(2S,3S,4S,5R,6S)-6-(4-acetamidophenoxy)-3,4,5-trihydroxyoxane-2-carboxylic acid	16110-10-4			InChI=1S/C14H17NO8/c1-6(16)15-7-2-4-8(5-3-7)22-14-11(19)9(17)10(18)12(23-14)13(20)21/h2-5,9-12,14,17-19H,1H3,(H,15,16)(H,20,21)/t9-,10-,11+,12-,14+/m0/s1	IPROLSVTVHAQLE-BYNIDDHOSA-N	CC(=O)Nc1ccc(O[C@@H]2O[C@@H]([C@@H](O)[C@H](O)[C@H]2O)C(O)=O)cc1	http://purl.bioontology.org/ontology/NCBITAXON/9606	Homo sapiens
RPOS-049.2	Acetaminophen glucuronide ISF.1	Acetaminophen glucuronide	CHEBI:32636	Organooxygen compounds	Carbohydrates and carbohydrate conjugates	Drug		116.88	116.88	1.948	327.095	1	ISF	ISF	152.071	152.071	152.069	152.074	111.88	121.88		75744	HMDB0010316						83944	(2S,3S,4S,5R,6S)-6-(4-acetamidophenoxy)-3,4,5-trihydroxyoxane-2-carboxylic acid	16110-10-4			InChI=1S/C14H17NO8/c1-6(16)15-7-2-4-8(5-3-7)22-14-11(19)9(17)10(18)12(23-14)13(20)21/h2-5,9-12,14,17-19H,1H3,(H,15,16)(H,20,21)/t9-,10-,11+,12-,14+/m0/s1	IPROLSVTVHAQLE-BYNIDDHOSA-N	CC(=O)Nc1ccc(O[C@@H]2O[C@@H]([C@@H](O)[C@H](O)[C@H]2O)C(O)=O)cc1	http://purl.bioontology.org/ontology/NCBITAXON/9606	Homo sapiens
RPOS-049.3	Acetaminophen glucuronide ISF.2	Acetaminophen glucuronide	CHEBI:32636	Organooxygen compounds	Carbohydrates and carbohydrate conjugates	Drug		116.88	116.88	1.948	327.095	1	ISF	ISF	110.06	110.06	110.058	110.062	111.88	121.88		75744	HMDB0010316						83944	(2S,3S,4S,5R,6S)-6-(4-acetamidophenoxy)-3,4,5-trihydroxyoxane-2-carboxylic acid	16110-10-4			InChI=1S/C14H17NO8/c1-6(16)15-7-2-4-8(5-3-7)22-14-11(19)9(17)10(18)12(23-14)13(20)21/h2-5,9-12,14,17-19H,1H3,(H,15,16)(H,20,21)/t9-,10-,11+,12-,14+/m0/s1	IPROLSVTVHAQLE-BYNIDDHOSA-N	CC(=O)Nc1ccc(O[C@@H]2O[C@@H]([C@@H](O)[C@H](O)[C@H]2O)C(O)=O)cc1	http://purl.bioontology.org/ontology/NCBITAXON/9606	Homo sapiens
RPOS-050.1	Acetaminophen	Acetaminophen	CHEBI:46195	Phenols	1-hydroxy-2-unsubstituted benzenoids	Drug		154.5	154.5	2.575	151.063	1	M+H	M+H	152.071	152.071	152.068	152.073	149.5	159.5		1906	HMDB0001859					C06804	1983	N-(4-hydroxyphenyl)acetamide	103-90-2			InChI=1S/C8H9NO2/c1-6(10)9-7-2-4-8(11)5-3-7/h2-5,11H,1H3,(H,9,10)	RZVAJINKPMORJF-UHFFFAOYSA-N	CC(=O)Nc1ccc(O)cc1	http://purl.bioontology.org/ontology/NCBITAXON/9606	Homo sapiens
RPOS-050.2	Acetaminophen ISF.1	Acetaminophen	CHEBI:46195	Phenols	1-hydroxy-2-unsubstituted benzenoids	Drug		154.5	154.5	2.575	151.063	1	ISF	ISF	110.06	110.06	110.058	110.062	149.5	159.5		1906	HMDB0001859					C06804	1983	N-(4-hydroxyphenyl)acetamide	103-90-2			InChI=1S/C8H9NO2/c1-6(10)9-7-2-4-8(11)5-3-7/h2-5,11H,1H3,(H,9,10)	RZVAJINKPMORJF-UHFFFAOYSA-N	CC(=O)Nc1ccc(O)cc1	http://purl.bioontology.org/ontology/NCBITAXON/9606	Homo sapiens
RPOS-051.1	7-Methylguanine	7-Methylguanine	CHEBI:28664	Imidazopyrimidines	Purines and purine derivatives	Purine Metabolism, Guanine containing		75.66	75.66	1.261	165.065	1	M+H	M+H	166.072	166.072	166.07	166.075	70.66	80.66		10883	HMDB0000897					C02242	11361	2-amino-7-methyl-6,7-dihydro-3H-purin-6-one	578-76-7			InChI=1S/C6H7N5O/c1-11-2-8-4-3(11)5(12)10-6(7)9-4/h2H,1H3,(H3,7,9,10,12)	FZWGECJQACGGTI-UHFFFAOYSA-N	Cn1cnc2nc(N)[nH]c(=O)c12	http://purl.bioontology.org/ontology/NCBITAXON/9606	Homo sapiens
RPOS-051.2	7-Methylguanine ISF.1	7-Methylguanine	CHEBI:28664	Imidazopyrimidines	Purines and purine derivatives	Purine Metabolism, Guanine containing		75.66	75.66	1.261	165.065	1	ISF	ISF	149.046	149.046	149.043	149.048	70.66	80.66		10883	HMDB0000897					C02242	11361	2-amino-7-methyl-6,7-dihydro-3H-purin-6-one	578-76-7			InChI=1S/C6H7N5O/c1-11-2-8-4-3(11)5(12)10-6(7)9-4/h2H,1H3,(H3,7,9,10,12)	FZWGECJQACGGTI-UHFFFAOYSA-N	Cn1cnc2nc(N)[nH]c(=O)c12	http://purl.bioontology.org/ontology/NCBITAXON/9606	Homo sapiens
RPOS-051.3	7-Methylguanine ISF.2	7-Methylguanine	CHEBI:28664	Imidazopyrimidines	Purines and purine derivatives	Purine Metabolism, Guanine containing		75.66	75.66	1.261	165.065	1	ISF	ISF	124.05	124.05	124.048	124.052	70.66	80.66		10883	HMDB0000897					C02242	11361	2-amino-7-methyl-6,7-dihydro-3H-purin-6-one	578-76-7			InChI=1S/C6H7N5O/c1-11-2-8-4-3(11)5(12)10-6(7)9-4/h2H,1H3,(H3,7,9,10,12)	FZWGECJQACGGTI-UHFFFAOYSA-N	Cn1cnc2nc(N)[nH]c(=O)c12	http://purl.bioontology.org/ontology/NCBITAXON/9606	Homo sapiens
RPOS-053.1	5'-Methylthioadenosine	5'-Methylthioadenosine	CHEBI:17509	5'-deoxyribonucleosides	5'-deoxy-5'-thionucleosides	Cysteine and methionine metabolism		165.3	165.3	2.755	297.09	1	M+H	M+H	298.097	298.097	298.092	298.101	160.3	170.3		16739738	HMDB0001173					C00170	149	(2R,3R,4S,5S)-2-(6-amino-9H-purin-9-yl)-5-[(methylsulfanyl)methyl]oxolane-3,4-diol	2457-81-0			InChI=1S/C11H15N5O3S/c1-20-2-5-7(17)8(18)11(19-5)16-4-15-6-9(12)13-3-14-10(6)16/h3-5,7-8,11,17-18H,2H2,1H3,(H2,12,13,14)/t5-,7-,8-,11-/m1/s1	WUUGFSXJNOTRMR-IOSLPCCCSA-N	CSC[C@H]1O[C@H]([C@H](O)[C@@H]1O)n1cnc2c(N)ncnc12	http://purl.bioontology.org/ontology/NCBITAXON/9606	Homo sapiens
RPOS-053.2	5'-Methylthioadenosine ISF.1	5'-Methylthioadenosine	CHEBI:17509	5'-deoxyribonucleosides	5'-deoxy-5'-thionucleosides	Cysteine and methionine metabolism		165.3	165.3	2.755	297.09	1	ISF	ISF	136.063	136.063	136.061	136.065	160.3	170.3		16739738	HMDB0001173					C00170	149	(2R,3R,4S,5S)-2-(6-amino-9H-purin-9-yl)-5-[(methylsulfanyl)methyl]oxolane-3,4-diol	2457-81-0			InChI=1S/C11H15N5O3S/c1-20-2-5-7(17)8(18)11(19-5)16-4-15-6-9(12)13-3-14-10(6)16/h3-5,7-8,11,17-18H,2H2,1H3,(H2,12,13,14)/t5-,7-,8-,11-/m1/s1	WUUGFSXJNOTRMR-IOSLPCCCSA-N	CSC[C@H]1O[C@H]([C@H](O)[C@@H]1O)n1cnc2c(N)ncnc12	http://purl.bioontology.org/ontology/NCBITAXON/9606	Homo sapiens
RPOS-055.1	4-Pyridoxate	4-Pyridoxate	CHEBI:17405	Pyridines and derivatives	Pyridinecarboxylic acids and derivatives	Vitamin B6 Metabolism		103.26	103.26	1.721	183.053	1	M+H	M+H	184.06	184.06	184.058	184.063	98.26	108.26		6467	HMDB0000017					C00847	6723	3-hydroxy-5-(hydroxymethyl)-2-methylpyridine-4-carboxylic acid	82-82-6			InChI=1S/C8H9NO4/c1-4-7(11)6(8(12)13)5(3-10)2-9-4/h2,10-11H,3H2,1H3,(H,12,13)	HXACOUQIXZGNBF-UHFFFAOYSA-N	Cc1ncc(CO)c(C(O)=O)c1O	http://purl.bioontology.org/ontology/NCBITAXON/9606	Homo sapiens
RPOS-055.2	4-Pyridoxate ISF.1	4-Pyridoxate	CHEBI:17405	Pyridines and derivatives	Pyridinecarboxylic acids and derivatives	Vitamin B6 Metabolism		103.26	103.26	1.721	183.053	1	ISF	ISF	166.05	166.05	166.048	166.053	98.26	108.26		6467	HMDB0000017					C00847	6723	3-hydroxy-5-(hydroxymethyl)-2-methylpyridine-4-carboxylic acid	82-82-6			InChI=1S/C8H9NO4/c1-4-7(11)6(8(12)13)5(3-10)2-9-4/h2,10-11H,3H2,1H3,(H,12,13)	HXACOUQIXZGNBF-UHFFFAOYSA-N	Cc1ncc(CO)c(C(O)=O)c1O	http://purl.bioontology.org/ontology/NCBITAXON/9606	Homo sapiens
RPOS-055.3	4-Pyridoxate ISF.2	4-Pyridoxate	CHEBI:17405	Pyridines and derivatives	Pyridinecarboxylic acids and derivatives	Vitamin B6 Metabolism		103.26	103.26	1.721	183.053	1	ISF	ISF	148.04	148.04	148.037	148.042	98.26	108.26		6467	HMDB0000017					C00847	6723	3-hydroxy-5-(hydroxymethyl)-2-methylpyridine-4-carboxylic acid	82-82-6			InChI=1S/C8H9NO4/c1-4-7(11)6(8(12)13)5(3-10)2-9-4/h2,10-11H,3H2,1H3,(H,12,13)	HXACOUQIXZGNBF-UHFFFAOYSA-N	Cc1ncc(CO)c(C(O)=O)c1O	http://purl.bioontology.org/ontology/NCBITAXON/9606	Homo sapiens
RPOS-057.1	Kynurenate	Kynurenate	CHEBI:18344	Quinolines and derivatives	Quinoline carboxylic acids	Tryptophan Metabolism		185.52	185.52	3.092	189.043	1	M+H	M+H	190.05	190.05	190.047	190.053	180.52	190.52		3712	HMDB0000715					C01717	3845	4-oxo-1,4-dihydroquinoline-2-carboxylic acid	492-27-3			InChI=1S/C10H7NO3/c12-9-5-8(10(13)14)11-7-4-2-1-3-6(7)9/h1-5H,(H,11,12)(H,13,14)	HCZHHEIFKROPDY-UHFFFAOYSA-N	OC(=O)c1cc(O)c2ccccc2n1	http://purl.bioontology.org/ontology/NCBITAXON/9606	Homo sapiens
RPOS-057.2	Kynurenate ISF.1	Kynurenate	CHEBI:18344	Quinolines and derivatives	Quinoline carboxylic acids	Tryptophan Metabolism		185.52	185.52	3.092	189.043	1	ISF	ISF	162.056	162.056	162.053	162.058	180.52	190.52		3712	HMDB0000715					C01717	3845	4-oxo-1,4-dihydroquinoline-2-carboxylic acid	492-27-3			InChI=1S/C10H7NO3/c12-9-5-8(10(13)14)11-7-4-2-1-3-6(7)9/h1-5H,(H,11,12)(H,13,14)	HCZHHEIFKROPDY-UHFFFAOYSA-N	OC(=O)c1cc(O)c2ccccc2n1	http://purl.bioontology.org/ontology/NCBITAXON/9606	Homo sapiens
RPOS-061.1	Paraxanthine	Paraxanthine	CHEBI:25858	Imidazopyrimidines	Purines and purine derivatives	Xanthine Metabolism		166.26	166.26	2.771	180.065	1	M+H	M+H	181.072	181.072	181.069	181.075	161.26	171.26		4525	HMDB0001860					C13747	4687	1,7-dimethyl-2,3,6,7-tetrahydro-1H-purine-2,6-dione	611-59-6			InChI=1S/C7H8N4O2/c1-10-3-8-5-4(10)6(12)11(2)7(13)9-5/h3H,1-2H3,(H,9,13)	QUNWUDVFRNGTCO-UHFFFAOYSA-N	Cn1cnc2[nH]c(=O)n(C)c(=O)c12	http://purl.bioontology.org/ontology/NCBITAXON/9606	Homo sapiens
RPOS-061.2	Paraxanthine ISF.1	Paraxanthine	CHEBI:25858	Imidazopyrimidines	Purines and purine derivatives	Xanthine Metabolism		166.26	166.26	2.771	180.065	1	ISF	ISF	124.052	124.052	124.05	124.053	161.26	171.26		4525	HMDB0001860					C13747	4687	1,7-dimethyl-2,3,6,7-tetrahydro-1H-purine-2,6-dione	611-59-6			InChI=1S/C7H8N4O2/c1-10-3-8-5-4(10)6(12)11(2)7(13)9-5/h3H,1-2H3,(H,9,13)	QUNWUDVFRNGTCO-UHFFFAOYSA-N	Cn1cnc2[nH]c(=O)n(C)c(=O)c12	http://purl.bioontology.org/ontology/NCBITAXON/9606	Homo sapiens
RPOS-062.1	1-Methylurate	1-Methylurate	CHEBI:68441	Imidazopyrimidines	Purines and purine derivatives	Xanthine Metabolism		109.98	109.98	1.833	182.044	1	M+H	M+H	183.051	183.051	183.049	183.054	104.98	114.98			HMDB0003099					C16359						InChI=1S/C6H6N4O3/c1-10-4(11)2-3(9-6(10)13)8-5(12)7-2/h1H3,(H,9,13)(H2,7,8,12)	QFDRTQONISXGJA-UHFFFAOYSA-N	Cn1c(=O)[nH]c2[nH]c(=O)[nH]c2c1=O	http://purl.bioontology.org/ontology/NCBITAXON/9606	Homo sapiens
RPOS-062.2	1-Methylurate ISF.1	1-Methylurate	CHEBI:68441	Imidazopyrimidines	Purines and purine derivatives	Xanthine Metabolism		109.98	109.98	1.833	182.044	1	ISF	ISF	155.057	155.057	155.055	155.059	104.98	114.98			HMDB0003099					C16359						InChI=1S/C6H6N4O3/c1-10-4(11)2-3(9-6(10)13)8-5(12)7-2/h1H3,(H,9,13)(H2,7,8,12)	QFDRTQONISXGJA-UHFFFAOYSA-N	Cn1c(=O)[nH]c2[nH]c(=O)[nH]c2c1=O	http://purl.bioontology.org/ontology/NCBITAXON/9606	Homo sapiens
RPOS-062.3	1-Methylurate ISF.2	1-Methylurate	CHEBI:68441	Imidazopyrimidines	Purines and purine derivatives	Xanthine Metabolism		109.98	109.98	1.833	182.044	1	ISF	ISF	126.031	126.031	126.029	126.032	104.98	114.98			HMDB0003099					C16359						InChI=1S/C6H6N4O3/c1-10-4(11)2-3(9-6(10)13)8-5(12)7-2/h1H3,(H,9,13)(H2,7,8,12)	QFDRTQONISXGJA-UHFFFAOYSA-N	Cn1c(=O)[nH]c2[nH]c(=O)[nH]c2c1=O	http://purl.bioontology.org/ontology/NCBITAXON/9606	Homo sapiens
RPOS-063.1	N4-Acetylcytidine	N4-Acetylcytidine	CHEBI:70989	Pyrimidine nucleosides		Pyrimidine Metabolism, Cytidine containing		130.8	130.8	2.18	285.096	1	M+H	M+H	286.103	286.103	286.099	286.108	125.8	135.8			HMDB0005923											InChI=1S/C11H15N3O6/c1-5(16)12-7-2-3-14(11(19)13-7)10-9(18)8(17)6(4-15)20-10/h2-3,6,8-10,15,17-18H,4H2,1H3,(H,12,13,16,19)/t6-,8-,9-,10-/m1/s1	NIDVTARKFBZMOT-PEBGCTIMSA-N	CC(=O)Nc1ccn([C@@H]2O[C@H](CO)[C@@H](O)[C@H]2O)c(=O)n1	http://purl.bioontology.org/ontology/NCBITAXON/9606	Homo sapiens
RPOS-063.2	N4-Acetylcytidine	N4-Acetylcytidine	CHEBI:70989	Pyrimidine nucleosides		Pyrimidine Metabolism, Cytidine containing		130.8	130.8	2.18	285.096	1	M+Na	M+Na	308.085	308.085	308.081	308.09	125.8	135.8			HMDB0005923											InChI=1S/C11H15N3O6/c1-5(16)12-7-2-3-14(11(19)13-7)10-9(18)8(17)6(4-15)20-10/h2-3,6,8-10,15,17-18H,4H2,1H3,(H,12,13,16,19)/t6-,8-,9-,10-/m1/s1	NIDVTARKFBZMOT-PEBGCTIMSA-N	CC(=O)Nc1ccn([C@@H]2O[C@H](CO)[C@@H](O)[C@H]2O)c(=O)n1	http://purl.bioontology.org/ontology/NCBITAXON/9606	Homo sapiens
RPOS-063.3	N4-Acetylcytidine ISF.1	N4-Acetylcytidine	CHEBI:70989	Pyrimidine nucleosides		Pyrimidine Metabolism, Cytidine containing		130.8	130.8	2.18	285.096	1	ISF	ISF	154.061	154.061	154.059	154.064	125.8	135.8			HMDB0005923											InChI=1S/C11H15N3O6/c1-5(16)12-7-2-3-14(11(19)13-7)10-9(18)8(17)6(4-15)20-10/h2-3,6,8-10,15,17-18H,4H2,1H3,(H,12,13,16,19)/t6-,8-,9-,10-/m1/s1	NIDVTARKFBZMOT-PEBGCTIMSA-N	CC(=O)Nc1ccn([C@@H]2O[C@H](CO)[C@@H](O)[C@H]2O)c(=O)n1	http://purl.bioontology.org/ontology/NCBITAXON/9606	Homo sapiens
RPOS-063.4	N4-Acetylcytidine ISF.2	N4-Acetylcytidine	CHEBI:70989	Pyrimidine nucleosides		Pyrimidine Metabolism, Cytidine containing		130.8	130.8	2.18	285.096	1	ISF	ISF	112.051	112.051	112.049	112.052	125.8	135.8			HMDB0005923											InChI=1S/C11H15N3O6/c1-5(16)12-7-2-3-14(11(19)13-7)10-9(18)8(17)6(4-15)20-10/h2-3,6,8-10,15,17-18H,4H2,1H3,(H,12,13,16,19)/t6-,8-,9-,10-/m1/s1	NIDVTARKFBZMOT-PEBGCTIMSA-N	CC(=O)Nc1ccn([C@@H]2O[C@H](CO)[C@@H](O)[C@H]2O)c(=O)n1	http://purl.bioontology.org/ontology/NCBITAXON/9606	Homo sapiens
RPOS-069.1	Indole-3-acetate	Indole-3-acetate	CHEBI:16411	Indoles and derivatives	Indolyl carboxylic acids and derivatives	Tryptophan Metabolism		335.4	335.4	5.59	175.063	1	M+H	M+H	176.071	176.071	176.068	176.073	330.4	340.4			HMDB0000197					C00954						InChI=1S/C10H9NO2/c12-10(13)5-7-6-11-9-4-2-1-3-8(7)9/h1-4,6,11H,5H2,(H,12,13)	SEOVTRFCIGRIMH-UHFFFAOYSA-N	OC(=O)Cc1c[nH]c2ccccc12	http://purl.bioontology.org/ontology/NCBITAXON/9606	Homo sapiens
RPOS-069.2	Indole-3-acetate ISF.1	Indole-3-acetate	CHEBI:16411	Indoles and derivatives	Indolyl carboxylic acids and derivatives	Tryptophan Metabolism		335.4	335.4	5.59	175.063	1	ISF	ISF	130.065	130.065	130.063	130.067	330.4	340.4			HMDB0000197					C00954						InChI=1S/C10H9NO2/c12-10(13)5-7-6-11-9-4-2-1-3-8(7)9/h1-4,6,11H,5H2,(H,12,13)	SEOVTRFCIGRIMH-UHFFFAOYSA-N	OC(=O)Cc1c[nH]c2ccccc12	http://purl.bioontology.org/ontology/NCBITAXON/9606	Homo sapiens
RPOS-071.1	Tetrahydropentoxyline	Tetrahydropentoxyline	CHEBI:156470	Harmala alkaloids				120.6	120.6	2.01	366.143	1	M+H	M+H	367.151	367.151	367.145	367.156	115.6	125.6			HMDB0029992						21125948	1-(1,2,3,4,5-pentahydroxypentyl)-1H,2H,3H,4H,9H-pyrido[3,4-b]indole-3-carboxylic acid	154204-09-8			InChI=1S/C17H22N2O7/c20-6-11(21)14(22)16(24)15(23)13-12-8(5-10(19-13)17(25)26)7-3-1-2-4-9(7)18-12/h1-4,10-11,13-16,18-24H,5-6H2,(H,25,26)	LCHFAYIGHOVWSA-UHFFFAOYSA-N	O(C(C1(N(C(C(C2=C1N(C=3C2=C(C(=C(C3[H])[H])[H])[H])[H])([H])[H])(C(O[H])=O)[H])[H])[H])(C(O[H])(C(O[H])(C(O[H])(C(O[H])([H])[H])[H])[H])[H])[H])[H]	http://purl.bioontology.org/ontology/NCBITAXON/9606	Homo sapiens
RPOS-071.2	Tetrahydropentoxyline ISF.1	Tetrahydropentoxyline	CHEBI:156470	Harmala alkaloids				120.6	120.6	2.01	366.143	1	ISF	ISF	230.081	230.081	230.078	230.084	115.6	125.6			HMDB0029992						21125948	1-(1,2,3,4,5-pentahydroxypentyl)-1H,2H,3H,4H,9H-pyrido[3,4-b]indole-3-carboxylic acid	154204-09-8			InChI=1S/C17H22N2O7/c20-6-11(21)14(22)16(24)15(23)13-12-8(5-10(19-13)17(25)26)7-3-1-2-4-9(7)18-12/h1-4,10-11,13-16,18-24H,5-6H2,(H,25,26)	LCHFAYIGHOVWSA-UHFFFAOYSA-N	O(C(C1(N(C(C(C2=C1N(C=3C2=C(C(=C(C3[H])[H])[H])[H])[H])([H])[H])(C(O[H])=O)[H])[H])[H])(C(O[H])(C(O[H])(C(O[H])(C(O[H])([H])[H])[H])[H])[H])[H])[H]	http://purl.bioontology.org/ontology/NCBITAXON/9606	Homo sapiens
RPOS-071.3	Tetrahydropentoxyline ISF.2	Tetrahydropentoxyline	CHEBI:156470	Harmala alkaloids				120.6	120.6	2.01	366.143	1	ISF	ISF	156.081	156.081	156.079	156.083	115.6	125.6			HMDB0029992						21125948	1-(1,2,3,4,5-pentahydroxypentyl)-1H,2H,3H,4H,9H-pyrido[3,4-b]indole-3-carboxylic acid	154204-09-8			InChI=1S/C17H22N2O7/c20-6-11(21)14(22)16(24)15(23)13-12-8(5-10(19-13)17(25)26)7-3-1-2-4-9(7)18-12/h1-4,10-11,13-16,18-24H,5-6H2,(H,25,26)	LCHFAYIGHOVWSA-UHFFFAOYSA-N	O(C(C1(N(C(C(C2=C1N(C=3C2=C(C(=C(C3[H])[H])[H])[H])[H])([H])[H])(C(O[H])=O)[H])[H])[H])(C(O[H])(C(O[H])(C(O[H])(C(O[H])([H])[H])[H])[H])[H])[H])[H]	http://purl.bioontology.org/ontology/NCBITAXON/9606	Homo sapiens
RPOS-071.4	Tetrahydropentoxyline ISF.3	Tetrahydropentoxyline	CHEBI:156470	Harmala alkaloids				120.6	120.6	2.01	366.143	1	ISF	ISF	144.081	144.081	144.079	144.083	115.6	125.6			HMDB0029992						21125948	1-(1,2,3,4,5-pentahydroxypentyl)-1H,2H,3H,4H,9H-pyrido[3,4-b]indole-3-carboxylic acid	154204-09-8			InChI=1S/C17H22N2O7/c20-6-11(21)14(22)16(24)15(23)13-12-8(5-10(19-13)17(25)26)7-3-1-2-4-9(7)18-12/h1-4,10-11,13-16,18-24H,5-6H2,(H,25,26)	LCHFAYIGHOVWSA-UHFFFAOYSA-N	O(C(C1(N(C(C(C2=C1N(C=3C2=C(C(=C(C3[H])[H])[H])[H])[H])([H])[H])(C(O[H])=O)[H])[H])[H])(C(O[H])(C(O[H])(C(O[H])(C(O[H])([H])[H])[H])[H])[H])[H])[H]	http://purl.bioontology.org/ontology/NCBITAXON/9606	Homo sapiens
RPOS-073.1	N-Acetylaspartylglutamate	N-Acetylaspartylglutamate	CHEBI:73688	Carboxylic acids and derivatives	Amino acids, peptides, and analogues	Alanine, aspartate and glutamate metabolism		87.6	87.6	1.46	304.091	1	M+H	M+H	305.098	305.098	305.093	305.102	82.6	92.6			HMDB0001067					C12270	5255					InChI=1S/C11H16N2O8/c1-5(14)12-7(4-9(17)18)10(19)13-6(11(20)21)2-3-8(15)16/h6-7H,2-4H2,1H3,(H,12,14)(H,13,19)(H,15,16)(H,17,18)(H,20,21)/t6-,7-/m0/s1	OPVPGKGADVGKTG-BQBZGAKWSA-N	CC(=O)N[C@@H](CC(O)=O)C(=O)N[C@@H](CCC(O)=O)C(O)=O	http://purl.bioontology.org/ontology/NCBITAXON/9606	Homo sapiens
RPOS-073.2	N-Acetylaspartylglutamate	N-Acetylaspartylglutamate	CHEBI:73688	Carboxylic acids and derivatives	Amino acids, peptides, and analogues	Alanine, aspartate and glutamate metabolism		87.6	87.6	1.46	304.091	1	M+Na	M+Na	327.079	327.079	327.074	327.084	82.6	92.6			HMDB0001067					C12270	5255					InChI=1S/C11H16N2O8/c1-5(14)12-7(4-9(17)18)10(19)13-6(11(20)21)2-3-8(15)16/h6-7H,2-4H2,1H3,(H,12,14)(H,13,19)(H,15,16)(H,17,18)(H,20,21)/t6-,7-/m0/s1	OPVPGKGADVGKTG-BQBZGAKWSA-N	CC(=O)N[C@@H](CC(O)=O)C(=O)N[C@@H](CCC(O)=O)C(O)=O	http://purl.bioontology.org/ontology/NCBITAXON/9606	Homo sapiens
RPOS-073.3	N-Acetylaspartylglutamate ISF.1	N-Acetylaspartylglutamate	CHEBI:73688	Carboxylic acids and derivatives	Amino acids, peptides, and analogues	Alanine, aspartate and glutamate metabolism		87.6	87.6	1.46	304.091	1	ISF	ISF	148.06	148.06	148.058	148.062	82.6	92.6			HMDB0001067					C12270	5255					InChI=1S/C11H16N2O8/c1-5(14)12-7(4-9(17)18)10(19)13-6(11(20)21)2-3-8(15)16/h6-7H,2-4H2,1H3,(H,12,14)(H,13,19)(H,15,16)(H,17,18)(H,20,21)/t6-,7-/m0/s1	OPVPGKGADVGKTG-BQBZGAKWSA-N	CC(=O)N[C@@H](CC(O)=O)C(=O)N[C@@H](CCC(O)=O)C(O)=O	http://purl.bioontology.org/ontology/NCBITAXON/9606	Homo sapiens
RPOS-074.1	Theophylline	Theophylline	CHEBI:28177	Imidazopyrimidines	Purines and purine derivatives	Xanthine Metabolism		165.6	165.6	2.76	180.065	1	M+H	M+H	181.072	181.072	181.069	181.075	160.6	170.6			HMDB0001889					C07130						InChI=1S/C7H8N4O2/c1-10-5-4(8-3-9-5)6(12)11(2)7(10)13/h3H,1-2H3,(H,8,9)	ZFXYFBGIUFBOJW-UHFFFAOYSA-N	Cn1c2nc[nH]c2c(=O)n(C)c1=O	http://purl.bioontology.org/ontology/NCBITAXON/9606	Homo sapiens
RPOS-074.2	Theophylline ISF.1	Theophylline	CHEBI:28177	Imidazopyrimidines	Purines and purine derivatives	Xanthine Metabolism		165.6	165.6	2.76	180.065	1	ISF	ISF	124.052	124.052	124.05	124.053	160.6	170.6			HMDB0001889					C07130						InChI=1S/C7H8N4O2/c1-10-5-4(8-3-9-5)6(12)11(2)7(10)13/h3H,1-2H3,(H,8,9)	ZFXYFBGIUFBOJW-UHFFFAOYSA-N	Cn1c2nc[nH]c2c(=O)n(C)c1=O	http://purl.bioontology.org/ontology/NCBITAXON/9606	Homo sapiens
RPOS-075.1	18-Hydroxycortisol	18-Hydroxycortisol	CHEBI:89455	Steroids and steroid derivatives	Hydroxysteroids			337.8	337.8	5.63	378.204	1	M+H	M+H	379.213	379.213	379.207	379.219	332.8	342.8			HMDB0000418						44263343					InChI=1S/C21H30O6/c1-19-6-4-13(24)8-12(19)2-3-14-15-5-7-21(27,17(26)10-22)20(15,11-23)9-16(25)18(14)19/h8,14-16,18,22-23,25,27H,2-7,9-11H2,1H3/t14-,15-,16-,18+,19-,20+,21+/m0/s1	HESFZGWRDUVOMS-FJNAKSJRSA-N	C1(=O)CC[C@@]2([C@]3([C@H](C[C@@]4([C@@](CC[C@]4([C@@]3(CCC2=C1)[H])[H])(C(=O)CO)O)CO)O)[H])C	http://purl.bioontology.org/ontology/NCBITAXON/9606	Homo sapiens
RPOS-075.2	18-Hydroxycortisol ISF.1	18-Hydroxycortisol	CHEBI:89455	Steroids and steroid derivatives	Hydroxysteroids			337.8	337.8	5.63	378.204	1	ISF	ISF	361.2	361.2	361.195	361.205	332.8	342.8			HMDB0000418						44263343					InChI=1S/C21H30O6/c1-19-6-4-13(24)8-12(19)2-3-14-15-5-7-21(27,17(26)10-22)20(15,11-23)9-16(25)18(14)19/h8,14-16,18,22-23,25,27H,2-7,9-11H2,1H3/t14-,15-,16-,18+,19-,20+,21+/m0/s1	HESFZGWRDUVOMS-FJNAKSJRSA-N	C1(=O)CC[C@@]2([C@]3([C@H](C[C@@]4([C@@](CC[C@]4([C@@]3(CCC2=C1)[H])[H])(C(=O)CO)O)CO)O)[H])C	http://purl.bioontology.org/ontology/NCBITAXON/9606	Homo sapiens
RPOS-078.1	5-Hydroxyindoleacetate	5-Hydroxyindoleacetate	CHEBI:27823	Indoles and derivatives	Indolyl carboxylic acids and derivatives	Tryptophan Metabolism		195.6	195.6	3.26	191.058	1	M+H	M+H	192.066	192.066	192.063	192.069	190.6	200.6		1760	HMDB0000763					C05635	1826	2-(5-Hydroxy-1H-indol-3-yl)acetic acid				InChI=1S/C10H9NO3/c12-7-1-2-9-8(4-7)6(5-11-9)3-10(13)14/h1-2,4-5,11-12H,3H2,(H,13,14)	DUUGKQCEGZLZNO-UHFFFAOYSA-N	OC(=O)Cc1c[nH]c2ccc(O)cc12	http://purl.bioontology.org/ontology/NCBITAXON/9606	Homo sapiens
RPOS-078.2	5-Hydroxyindoleacetate ISF.1	5-Hydroxyindoleacetate	CHEBI:27823	Indoles and derivatives	Indolyl carboxylic acids and derivatives	Tryptophan Metabolism		195.6	195.6	3.26	191.058	1	ISF	ISF	146.059	146.059	146.057	146.061	190.6	200.6		1760	HMDB0000763					C05635	1826	2-(5-Hydroxy-1H-indol-3-yl)acetic acid				InChI=1S/C10H9NO3/c12-7-1-2-9-8(4-7)6(5-11-9)3-10(13)14/h1-2,4-5,11-12H,3H2,(H,13,14)	DUUGKQCEGZLZNO-UHFFFAOYSA-N	OC(=O)Cc1c[nH]c2ccc(O)cc12	http://purl.bioontology.org/ontology/NCBITAXON/9606	Homo sapiens
RPOS-087.1	Tyrosine	Tyrosine	CHEBI:17895	Carboxylic acids and derivatives	Amino acids, peptides, and analogues	Tyrosine Metabolism		84	84	1.4	181.074	1	M+H	M+H	182.081	182.081	182.078	182.084	79	89			HMDB0000158					C00082						InChI=1S/C9H11NO3/c10-8(9(12)13)5-6-1-3-7(11)4-2-6/h1-4,8,11H,5,10H2,(H,12,13)/t8-/m0/s1	OUYCCCASQSFEME-QMMMGPOBSA-N	N[C@@H](Cc1ccc(O)cc1)C(O)=O	http://purl.bioontology.org/ontology/NCBITAXON/9606	Homo sapiens
RPOS-087.2	Tyrosine ISF.1	Tyrosine	CHEBI:17895	Carboxylic acids and derivatives	Amino acids, peptides, and analogues	Tyrosine Metabolism		84	84	1.4	181.074	1	ISF	ISF	165.054	165.054	165.052	165.056	79	89			HMDB0000158					C00082						InChI=1S/C9H11NO3/c10-8(9(12)13)5-6-1-3-7(11)4-2-6/h1-4,8,11H,5,10H2,(H,12,13)/t8-/m0/s1	OUYCCCASQSFEME-QMMMGPOBSA-N	N[C@@H](Cc1ccc(O)cc1)C(O)=O	http://purl.bioontology.org/ontology/NCBITAXON/9606	Homo sapiens
RPOS-087.3	Tyrosine ISF.2	Tyrosine	CHEBI:17895	Carboxylic acids and derivatives	Amino acids, peptides, and analogues	Tyrosine Metabolism		84	84	1.4	181.074	1	ISF	ISF	147.043	147.043	147.041	147.046	79	89			HMDB0000158					C00082						InChI=1S/C9H11NO3/c10-8(9(12)13)5-6-1-3-7(11)4-2-6/h1-4,8,11H,5,10H2,(H,12,13)/t8-/m0/s1	OUYCCCASQSFEME-QMMMGPOBSA-N	N[C@@H](Cc1ccc(O)cc1)C(O)=O	http://purl.bioontology.org/ontology/NCBITAXON/9606	Homo sapiens
RPOS-087.4	Tyrosine ISF.3	Tyrosine	CHEBI:17895	Carboxylic acids and derivatives	Amino acids, peptides, and analogues	Tyrosine Metabolism		84	84	1.4	181.074	1	ISF	ISF	136.075	136.075	136.073	136.077	79	89			HMDB0000158					C00082						InChI=1S/C9H11NO3/c10-8(9(12)13)5-6-1-3-7(11)4-2-6/h1-4,8,11H,5,10H2,(H,12,13)/t8-/m0/s1	OUYCCCASQSFEME-QMMMGPOBSA-N	N[C@@H](Cc1ccc(O)cc1)C(O)=O	http://purl.bioontology.org/ontology/NCBITAXON/9606	Homo sapiens
RPOS-087.5	Tyrosine ISF.4	Tyrosine	CHEBI:17895	Carboxylic acids and derivatives	Amino acids, peptides, and analogues	Tyrosine Metabolism		84	84	1.4	181.074	1	ISF	ISF	123.043	123.043	123.042	123.045	79	89			HMDB0000158					C00082						InChI=1S/C9H11NO3/c10-8(9(12)13)5-6-1-3-7(11)4-2-6/h1-4,8,11H,5,10H2,(H,12,13)/t8-/m0/s1	OUYCCCASQSFEME-QMMMGPOBSA-N	N[C@@H](Cc1ccc(O)cc1)C(O)=O	http://purl.bioontology.org/ontology/NCBITAXON/9606	Homo sapiens
RPOS-087.6	Tyrosine ISF.5	Tyrosine	CHEBI:17895	Carboxylic acids and derivatives	Amino acids, peptides, and analogues	Tyrosine Metabolism		84	84	1.4	181.074	1	ISF	ISF	119.049	119.049	119.047	119.05	79	89			HMDB0000158					C00082						InChI=1S/C9H11NO3/c10-8(9(12)13)5-6-1-3-7(11)4-2-6/h1-4,8,11H,5,10H2,(H,12,13)/t8-/m0/s1	OUYCCCASQSFEME-QMMMGPOBSA-N	N[C@@H](Cc1ccc(O)cc1)C(O)=O	http://purl.bioontology.org/ontology/NCBITAXON/9606	Homo sapiens
RPOS-089.1	Dopamine ISF.1	Dopamine	CHEBI:18243	Phenols	Benzenediols	Tyrosine Metabolism		69	69	1.15	153.079	1	M-NH3+H	M-NH3+H	137.059	137.059	137.057	137.061	64	74			HMDB0000073					C03758	681					InChI=1S/C8H11NO2/c9-4-3-6-1-2-7(10)8(11)5-6/h1-2,5,10-11H,3-4,9H2	VYFYYTLLBUKUHU-UHFFFAOYSA-N	NCCc1ccc(O)c(O)c1	http://purl.bioontology.org/ontology/NCBITAXON/9606	Homo sapiens
RPOS-089.2	Dopamine ISF.2	Dopamine	CHEBI:18243	Phenols	Benzenediols	Tyrosine Metabolism		69	69	1.15	153.079	1	ISF	ISF	119.049	119.049	119.047	119.051	64	74			HMDB0000073					C03758	681					InChI=1S/C8H11NO2/c9-4-3-6-1-2-7(10)8(11)5-6/h1-2,5,10-11H,3-4,9H2	VYFYYTLLBUKUHU-UHFFFAOYSA-N	NCCc1ccc(O)c(O)c1	http://purl.bioontology.org/ontology/NCBITAXON/9606	Homo sapiens
RPOS-089.3	Dopamine ISF.3	Dopamine	CHEBI:18243	Phenols	Benzenediols	Tyrosine Metabolism		69	69	1.15	153.079	1	ISF	ISF	91.0543	91.0543	91.0529	91.0557	64	74			HMDB0000073					C03758	681					InChI=1S/C8H11NO2/c9-4-3-6-1-2-7(10)8(11)5-6/h1-2,5,10-11H,3-4,9H2	VYFYYTLLBUKUHU-UHFFFAOYSA-N	NCCc1ccc(O)c(O)c1	http://purl.bioontology.org/ontology/NCBITAXON/9606	Homo sapiens

## Sheet: RNEG ROI
cpdID	cpdName	metabolite_identification	database_identifier	HMDBClass	HMDBSubClass	Pathway (Kegg)	rt	retention_time	rt (minutes)	cpdMonoisotopicMZ	charge	ion	modifications	mass_to_charge	mz	mzMin	mzMax	rtMin	rtMax	fragmentation	chemspiderID	HMDBID	HMDBSubClass	HMDBDirectParent	LMapsID	LMapsSubclass	KEGGID	PubChemID	IUPAC	CAS	neutralFormula	chemical_formula	InChI	InChIKey	SMILES	taxid	species	database	database_version	reliability	uri	search_engine	search_engine_score	smallmolecule_abundance_sub	smallmolecule_abundance_stdev_sub	smallmolecule_abundance_std_error_sub
RNEG-002.1	1,7-Dimethylurate	1,7-Dimethylurate	CHEBI:68449	Imidazopyrimidines	Purines and purine derivatives	Xanthine Metabolism	154.14	154.14	2.569	196.06	1	M-H	M-H	195.052	195.052	195.049	195.055	149.14	159.14		82720	HMDB0011103	Purines and purine derivatives				C16356		1,7-dimethyl-2,3,6,7,8,9-hexahydro-1H-purine-2,6,8-trione				InChI=1S/C7H8N4O3/c1-10-3-4(8-6(10)13)9-7(14)11(2)5(3)12/h1-2H3,(H,8,13)(H,9,14)	NOFNCLGCUJJPKU-UHFFFAOYSA-N	Cn1c2c([nH]c1=O)[nH]c(=O)n(C)c2=O	http://purl.bioontology.org/ontology/NCBITAXON/9606	Homo sapiens
RNEG-002.2	1,7-Dimethylurate	1,7-Dimethylurate	CHEBI:68449	Imidazopyrimidines	Purines and purine derivatives	Xanthine Metabolism	154.14	154.14	2.569	196.06	1	2M-H	2M-H	391.112	391.112	391.106	391.118	149.14	159.14		82720	HMDB0011103	Purines and purine derivatives				C16356		1,7-dimethyl-2,3,6,7,8,9-hexahydro-1H-purine-2,6,8-trione				InChI=1S/C7H8N4O3/c1-10-3-4(8-6(10)13)9-7(14)11(2)5(3)12/h1-2H3,(H,8,13)(H,9,14)	NOFNCLGCUJJPKU-UHFFFAOYSA-N	Cn1c2c([nH]c1=O)[nH]c(=O)n(C)c2=O	http://purl.bioontology.org/ontology/NCBITAXON/9606	Homo sapiens
RNEG-002.3	1,7-Dimethylurate ISF.1	1,7-Dimethylurate	CHEBI:68449	Imidazopyrimidines	Purines and purine derivatives	Xanthine Metabolism	154.14	154.14	2.569	196.06	1	ISF	ISF	180.028	180.028	180.025	180.031	149.14	159.14		82720	HMDB0011103	Purines and purine derivatives				C16356		1,7-dimethyl-2,3,6,7,8,9-hexahydro-1H-purine-2,6,8-trione				InChI=1S/C7H8N4O3/c1-10-3-4(8-6(10)13)9-7(14)11(2)5(3)12/h1-2H3,(H,8,13)(H,9,14)	NOFNCLGCUJJPKU-UHFFFAOYSA-N	Cn1c2c([nH]c1=O)[nH]c(=O)n(C)c2=O	http://purl.bioontology.org/ontology/NCBITAXON/9606	Homo sapiens
RNEG-002.4	1,7-Dimethylurate ISF.2	1,7-Dimethylurate	CHEBI:68449	Imidazopyrimidines	Purines and purine derivatives	Xanthine Metabolism	154.14	154.14	2.569	196.06	1	ISF	ISF	137.023	137.023	137.021	137.025	149.14	159.14		82720	HMDB0011103	Purines and purine derivatives				C16356		1,7-dimethyl-2,3,6,7,8,9-hexahydro-1H-purine-2,6,8-trione				InChI=1S/C7H8N4O3/c1-10-3-4(8-6(10)13)9-7(14)11(2)5(3)12/h1-2H3,(H,8,13)(H,9,14)	NOFNCLGCUJJPKU-UHFFFAOYSA-N	Cn1c2c([nH]c1=O)[nH]c(=O)n(C)c2=O	http://purl.bioontology.org/ontology/NCBITAXON/9606	Homo sapiens
RNEG-003.1	2,6-Dihydroxybenzoate	2,6-Dihydroxybenzoate	CHEBI:68465	Benzene and substituted derivatives	Benzoic acids and derivatives	Benzoate degradation	225.6	225.6	3.76	154.027	1	M-H	M-H	153.019	153.019	153.017	153.022	220.6	230.6		8974	HMDB0013676	Benzoic acids and derivatives				C21298		2,6-dihydroxybenzoic acid				InChI=1S/C7H6O4/c8-4-2-1-3-5(9)6(4)7(10)11/h1-3,8-9H,(H,10,11)	AKEUNCKRJATALU-UHFFFAOYSA-N	OC(=O)c1c(O)cccc1O	http://purl.bioontology.org/ontology/NCBITAXON/9606	Homo sapiens
RNEG-003.2	2,6-Dihydroxybenzoate ISF.1	2,6-Dihydroxybenzoate	CHEBI:68465	Benzene and substituted derivatives	Benzoic acids and derivatives	Benzoate degradation	225.6	225.6	3.76	154.027	1	ISF	ISF	135.008	135.008	135.006	135.01	220.6	230.6		8974	HMDB0013676	Benzoic acids and derivatives				C21298		2,6-dihydroxybenzoic acid				InChI=1S/C7H6O4/c8-4-2-1-3-5(9)6(4)7(10)11/h1-3,8-9H,(H,10,11)	AKEUNCKRJATALU-UHFFFAOYSA-N	OC(=O)c1c(O)cccc1O	http://purl.bioontology.org/ontology/NCBITAXON/9606	Homo sapiens
RNEG-003.3	2,6-Dihydroxybenzoate ISF.2	2,6-Dihydroxybenzoate	CHEBI:68465	Benzene and substituted derivatives	Benzoic acids and derivatives	Benzoate degradation	225.6	225.6	3.76	154.027	1	ISF	ISF	109.029	109.029	109.027	109.031	220.6	230.6		8974	HMDB0013676	Benzoic acids and derivatives				C21298		2,6-dihydroxybenzoic acid				InChI=1S/C7H6O4/c8-4-2-1-3-5(9)6(4)7(10)11/h1-3,8-9H,(H,10,11)	AKEUNCKRJATALU-UHFFFAOYSA-N	OC(=O)c1c(O)cccc1O	http://purl.bioontology.org/ontology/NCBITAXON/9606	Homo sapiens
RNEG-006.1	3,5-Dihydroxybenzoate	3,5-Dihydroxybenzoate	CHEBI:39912	Benzene and substituted derivatives	Benzoic acids and derivatives		141	141	2.35	154.027	1	M-H	M-H	153.019	153.019	153.017	153.022	136	146		7146	HMDB0013677	Benzoic acids and derivatives						3,5-dihydroxybenzoic acid				InChI=1S/C7H6O4/c8-4-2-1-3-5(9)6(4)7(10)11/h1-3,8-9H,(H,10,11)	AKEUNCKRJATALU-UHFFFAOYSA-N	OC(=O)c1c(O)cccc1O	http://purl.bioontology.org/ontology/NCBITAXON/9606	Homo sapiens
RNEG-006.2	3,5-Dihydroxybenzoate ISF.1	3,5-Dihydroxybenzoate	CHEBI:39912	Benzene and substituted derivatives	Benzoic acids and derivatives		141	141	2.35	154.027	1	ISF	ISF	109.029	109.029	109.027	109.031	136	146		7146	HMDB0013677	Benzoic acids and derivatives						3,5-dihydroxybenzoic acid				InChI=1S/C7H6O4/c8-4-2-1-3-5(9)6(4)7(10)11/h1-3,8-9H,(H,10,11)	AKEUNCKRJATALU-UHFFFAOYSA-N	OC(=O)c1c(O)cccc1O	http://purl.bioontology.org/ontology/NCBITAXON/9606	Homo sapiens
RNEG-009.1	Azelaic Acid	Azelaic Acid	CHEBI:48131	Fatty Acyls	Fatty acids and conjugates	Fatty Acid, Dicarboxylate	328.86	328.86	5.481	188.105	1	M-H	M-H	187.098	187.098	187.095	187.1	323.86	333.86		2179	HMDB0000784	Fatty acids and conjugates				C08261		nonanedioic acid				InChI=1S/C9H16O4/c10-8(11)6-4-2-1-3-5-7-9(12)13/h1-7H2,(H,10,11)(H,12,13)	BDJRBEYXGGNYIS-UHFFFAOYSA-N	OC(=O)CCCCCCCC(O)=O	http://purl.bioontology.org/ontology/NCBITAXON/9606	Homo sapiens
RNEG-009.2	Azelaic Acid	Azelaic Acid	CHEBI:48131	Fatty Acyls	Fatty acids and conjugates	Fatty Acid, Dicarboxylate	328.86	328.86	5.481	188.105	1	M+Na-2H	M+Na-2H	209.079	209.079	209.076	209.082	323.86	333.86		2179	HMDB0000784	Fatty acids and conjugates				C08261		nonanedioic acid				InChI=1S/C9H16O4/c10-8(11)6-4-2-1-3-5-7-9(12)13/h1-7H2,(H,10,11)(H,12,13)	BDJRBEYXGGNYIS-UHFFFAOYSA-N	OC(=O)CCCCCCCC(O)=O	http://purl.bioontology.org/ontology/NCBITAXON/9606	Homo sapiens
RNEG-009.3	Azelaic Acid ISF.1	Azelaic Acid	CHEBI:48131	Fatty Acyls	Fatty acids and conjugates	Fatty Acid, Dicarboxylate	328.86	328.86	5.481	188.105	1	ISF	ISF	125.097	125.097	125.095	125.099	323.86	333.86		2179	HMDB0000784	Fatty acids and conjugates				C08261		nonanedioic acid				InChI=1S/C9H16O4/c10-8(11)6-4-2-1-3-5-7-9(12)13/h1-7H2,(H,10,11)(H,12,13)	BDJRBEYXGGNYIS-UHFFFAOYSA-N	OC(=O)CCCCCCCC(O)=O	http://purl.bioontology.org/ontology/NCBITAXON/9606	Homo sapiens
RNEG-009.4	Azelaic Acid ISF.2	Azelaic Acid	CHEBI:48131	Fatty Acyls	Fatty acids and conjugates	Fatty Acid, Dicarboxylate	328.86	328.86	5.481	188.105	1	ISF	ISF	97.064	97.064	97.0625	97.0655	323.86	333.86		2179	HMDB0000784	Fatty acids and conjugates				C08261		nonanedioic acid				InChI=1S/C9H16O4/c10-8(11)6-4-2-1-3-5-7-9(12)13/h1-7H2,(H,10,11)(H,12,13)	BDJRBEYXGGNYIS-UHFFFAOYSA-N	OC(=O)CCCCCCCC(O)=O	http://purl.bioontology.org/ontology/NCBITAXON/9606	Homo sapiens
RNEG-011.1	Indolelactate	Indolelactate	CHEBI:24813	Indoles and derivatives	Indolyl carboxylic acids and derivatives	Tryptophan Metabolism	291.84	291.84	4.864	205.074	1	M-H	M-H	204.067	204.067	204.064	204.07	286.84	296.84		83867	HMDB0000671	Indolyl carboxylic acids and derivatives				C02043		2-hydroxy-3-(1H-indol-3-yl)propanoic acid				InChI=1S/C11H11NO3/c13-10(11(14)15)5-7-6-12-9-4-2-1-3-8(7)9/h1-4,6,10,12-13H,5H2,(H,14,15)	XGILAAMKEQUXLS-UHFFFAOYSA-N	OC(Cc1c[nH]c2ccccc12)C(O)=O	http://purl.bioontology.org/ontology/NCBITAXON/9606	Homo sapiens
RNEG-011.2	Indolelactate ISF.1	Indolelactate	CHEBI:24813	Indoles and derivatives	Indolyl carboxylic acids and derivatives	Tryptophan Metabolism	291.84	291.84	4.864	205.074	1	ISF	ISF	186.057	186.057	186.054	186.06	286.84	296.84		83867	HMDB0000671	Indolyl carboxylic acids and derivatives				C02043		2-hydroxy-3-(1H-indol-3-yl)propanoic acid				InChI=1S/C11H11NO3/c13-10(11(14)15)5-7-6-12-9-4-2-1-3-8(7)9/h1-4,6,10,12-13H,5H2,(H,14,15)	XGILAAMKEQUXLS-UHFFFAOYSA-N	OC(Cc1c[nH]c2ccccc12)C(O)=O	http://purl.bioontology.org/ontology/NCBITAXON/9606	Homo sapiens
RNEG-011.3	Indolelactate ISF.2	Indolelactate	CHEBI:24813	Indoles and derivatives	Indolyl carboxylic acids and derivatives	Tryptophan Metabolism	291.84	291.84	4.864	205.074	1	ISF	ISF	158.06	158.06	158.058	158.062	286.84	296.84		83867	HMDB0000671	Indolyl carboxylic acids and derivatives				C02043		2-hydroxy-3-(1H-indol-3-yl)propanoic acid				InChI=1S/C11H11NO3/c13-10(11(14)15)5-7-6-12-9-4-2-1-3-8(7)9/h1-4,6,10,12-13H,5H2,(H,14,15)	XGILAAMKEQUXLS-UHFFFAOYSA-N	OC(Cc1c[nH]c2ccccc12)C(O)=O	http://purl.bioontology.org/ontology/NCBITAXON/9606	Homo sapiens
RNEG-011.4	Indolelactate ISF.3	Indolelactate	CHEBI:24813	Indoles and derivatives	Indolyl carboxylic acids and derivatives	Tryptophan Metabolism	291.84	291.84	4.864	205.074	1	ISF	ISF	142.065	142.065	142.063	142.067	286.84	296.84		83867	HMDB0000671	Indolyl carboxylic acids and derivatives				C02043		2-hydroxy-3-(1H-indol-3-yl)propanoic acid				InChI=1S/C11H11NO3/c13-10(11(14)15)5-7-6-12-9-4-2-1-3-8(7)9/h1-4,6,10,12-13H,5H2,(H,14,15)	XGILAAMKEQUXLS-UHFFFAOYSA-N	OC(Cc1c[nH]c2ccccc12)C(O)=O	http://purl.bioontology.org/ontology/NCBITAXON/9606	Homo sapiens
RNEG-016.1	Hypoxanthine	Hypoxanthine	CHEBI:17368	Imidazopyrimidines	Purines and purine derivatives	Purine Metabolism, (Hypo)Xanthine/Inosine containing	71.94	71.94	1.199	136.039	1	M-H	M-H	135.031	135.031	135.029	135.033	66.94	76.94		768	HMDB0000157	Purines and purine derivatives				C00262		7H-purin-6-ol				InChI=1S/C5H4N4O/c10-5-3-4(7-1-6-3)8-2-9-5/h1-2H,(H2,6,7,8,9,10)	FDGQSTZJBFJUBT-UHFFFAOYSA-N	O=c1[nH]cnc2nc[nH]c12	http://purl.bioontology.org/ontology/NCBITAXON/9606	Homo sapiens
RNEG-016.2	Hypoxanthine ISF.1	Hypoxanthine	CHEBI:17368	Imidazopyrimidines	Purines and purine derivatives	Purine Metabolism, (Hypo)Xanthine/Inosine containing	71.94	71.94	1.199	136.039	1	ISF	ISF	92.025	92.025	92.0236	92.0264	66.94	76.94		768	HMDB0000157	Purines and purine derivatives				C00262		7H-purin-6-ol				InChI=1S/C5H4N4O/c10-5-3-4(7-1-6-3)8-2-9-5/h1-2H,(H2,6,7,8,9,10)	FDGQSTZJBFJUBT-UHFFFAOYSA-N	O=c1[nH]cnc2nc[nH]c12	http://purl.bioontology.org/ontology/NCBITAXON/9606	Homo sapiens
RNEG-020.1	Tyrosine	Tyrosine	CHEBI:17895	Carboxylic acids and derivatives	Amino acids, peptides, and analogues	Tyrosine Metabolism	82.5	82.5	1.375	181.074	1	M-H	M-H	180.067	180.067	180.064	180.069	77.5	87.5		5833	HMDB0000158	Amino acids, peptides, and analogues				C00082		(2S)-2-amino-3-(4-hydroxyphenyl)propanoic acid				InChI=1S/C9H11NO3/c10-8(9(12)13)5-6-1-3-7(11)4-2-6/h1-4,8,11H,5,10H2,(H,12,13)/t8-/m0/s1	OUYCCCASQSFEME-QMMMGPOBSA-N	N[C@@H](Cc1ccc(O)cc1)C(O)=O	http://purl.bioontology.org/ontology/NCBITAXON/9606	Homo sapiens
RNEG-020.2	Tyrosine	Tyrosine	CHEBI:17895	Carboxylic acids and derivatives	Amino acids, peptides, and analogues	Tyrosine Metabolism	82.5	82.5	1.375	181.074	1	M+Na.formate-H	M+Na.formate-H	248.054	248.054	248.05	248.058	77.5	87.5		5833	HMDB0000158	Amino acids, peptides, and analogues				C00082		(2S)-2-amino-3-(4-hydroxyphenyl)propanoic acid				InChI=1S/C9H11NO3/c10-8(9(12)13)5-6-1-3-7(11)4-2-6/h1-4,8,11H,5,10H2,(H,12,13)/t8-/m0/s1	OUYCCCASQSFEME-QMMMGPOBSA-N	N[C@@H](Cc1ccc(O)cc1)C(O)=O	http://purl.bioontology.org/ontology/NCBITAXON/9606	Homo sapiens
RNEG-020.3	Tyrosine ISF.1	Tyrosine	CHEBI:17895	Carboxylic acids and derivatives	Amino acids, peptides, and analogues	Tyrosine Metabolism	82.5	82.5	1.375	181.074	1	ISF	ISF	163.04	163.04	163.038	163.042	77.5	87.5		5833	HMDB0000158	Amino acids, peptides, and analogues				C00082		(2S)-2-amino-3-(4-hydroxyphenyl)propanoic acid				InChI=1S/C9H11NO3/c10-8(9(12)13)5-6-1-3-7(11)4-2-6/h1-4,8,11H,5,10H2,(H,12,13)/t8-/m0/s1	OUYCCCASQSFEME-QMMMGPOBSA-N	N[C@@H](Cc1ccc(O)cc1)C(O)=O	http://purl.bioontology.org/ontology/NCBITAXON/9606	Homo sapiens
RNEG-021.1	Methylsuccinate	Methylsuccinate	CHEBI:91315	Fatty Acyls	Fatty acids and conjugates		131.16	131.16	2.186	132.042	1	M-H	M-H	131.035	131.035	131.033	131.037	126.16	136.16		9922	HMDB0001844	Fatty acids and conjugates						2-methylbutanedioic acid				InChI=1S/C5H8O4/c1-3(5(8)9)2-4(6)7/h3H,2H2,1H3,(H,6,7)(H,8,9)	WXUAQHNMJWJLTG-UHFFFAOYSA-N	OC(=O)C(CC(O)=O)C	http://purl.bioontology.org/ontology/NCBITAXON/9606	Homo sapiens
RNEG-021.2	Methylsuccinate	Methylsuccinate	CHEBI:91315	Fatty Acyls	Fatty acids and conjugates		132.16	132.16	2.20267	132.042	1	M+Na.formate-H	M+Na.formate-H	199.02	199.02	199.017	199.023	127.16	137.16		9922	HMDB0001844	Fatty acids and conjugates						2-methylbutanedioic acid				InChI=1S/C5H8O4/c1-3(5(8)9)2-4(6)7/h3H,2H2,1H3,(H,6,7)(H,8,9)	WXUAQHNMJWJLTG-UHFFFAOYSA-N	OC(=O)C(CC(O)=O)C	http://purl.bioontology.org/ontology/NCBITAXON/9606	Homo sapiens
RNEG-021.3	Methylsuccinate ISF.1	Methylsuccinate	CHEBI:91315	Fatty Acyls	Fatty acids and conjugates		133.16	133.16	2.21933	132.042	1	ISF	ISF	87.045	87.045	87.0437	87.0463	128.16	138.16		9922	HMDB0001844	Fatty acids and conjugates						2-methylbutanedioic acid				InChI=1S/C5H8O4/c1-3(5(8)9)2-4(6)7/h3H,2H2,1H3,(H,6,7)(H,8,9)	WXUAQHNMJWJLTG-UHFFFAOYSA-N	OC(=O)C(CC(O)=O)C	http://purl.bioontology.org/ontology/NCBITAXON/9606	Homo sapiens
RNEG-022.1	N-Acetylglutamine	N-Acetylglutamine	CHEBI:21553	Carboxylic acids and derivatives	Amino acids, peptides, and analogues		58.68	58.68	0.978	188.08	1	M-H	M-H	187.072	187.072	187.07	187.075	53.68	63.68		19076037	HMDB0006029	Amino acids, peptides, and analogues						4-carbamoyl-2-acetamidobutanoic acid				InChI=1S/C7H12N2O4/c1-4(10)9-5(7(12)13)2-3-6(8)11/h5H,2-3H2,1H3,(H2,8,11)(H,9,10)(H,12,13)/t5-/m0/s1	KSMRODHGGIIXDV-YFKPBYRVSA-N	CC(=O)N[C@@H](CCC(N)=O)C(O)=O	http://purl.bioontology.org/ontology/NCBITAXON/9606	Homo sapiens
RNEG-022.2	N-Acetylglutamine ISF.1	N-Acetylglutamine	CHEBI:21553	Carboxylic acids and derivatives	Amino acids, peptides, and analogues		58.68	58.68	0.978	188.08	1	ISF	ISF	169.06	169.06	169.057	169.063	53.68	63.68		19076037	HMDB0006029	Amino acids, peptides, and analogues						4-carbamoyl-2-acetamidobutanoic acid				InChI=1S/C7H12N2O4/c1-4(10)9-5(7(12)13)2-3-6(8)11/h5H,2-3H2,1H3,(H2,8,11)(H,9,10)(H,12,13)/t5-/m0/s1	KSMRODHGGIIXDV-YFKPBYRVSA-N	CC(=O)N[C@@H](CCC(N)=O)C(O)=O	http://purl.bioontology.org/ontology/NCBITAXON/9606	Homo sapiens
RNEG-022.3	N-Acetylglutamine ISF.2	N-Acetylglutamine	CHEBI:21553	Carboxylic acids and derivatives	Amino acids, peptides, and analogues		58.68	58.68	0.978	188.08	1	ISF	ISF	145.061	145.061	145.059	145.063	53.68	63.68		19076037	HMDB0006029	Amino acids, peptides, and analogues						4-carbamoyl-2-acetamidobutanoic acid				InChI=1S/C7H12N2O4/c1-4(10)9-5(7(12)13)2-3-6(8)11/h5H,2-3H2,1H3,(H2,8,11)(H,9,10)(H,12,13)/t5-/m0/s1	KSMRODHGGIIXDV-YFKPBYRVSA-N	CC(=O)N[C@@H](CCC(N)=O)C(O)=O	http://purl.bioontology.org/ontology/NCBITAXON/9606	Homo sapiens
RNEG-022.4	N-Acetylglutamine ISF.3	N-Acetylglutamine	CHEBI:21553	Carboxylic acids and derivatives	Amino acids, peptides, and analogues		58.68	58.68	0.978	188.08	1	ISF	ISF	127.051	127.051	127.049	127.053	53.68	63.68		19076037	HMDB0006029	Amino acids, peptides, and analogues						4-carbamoyl-2-acetamidobutanoic acid				InChI=1S/C7H12N2O4/c1-4(10)9-5(7(12)13)2-3-6(8)11/h5H,2-3H2,1H3,(H2,8,11)(H,9,10)(H,12,13)/t5-/m0/s1	KSMRODHGGIIXDV-YFKPBYRVSA-N	CC(=O)N[C@@H](CCC(N)=O)C(O)=O	http://purl.bioontology.org/ontology/NCBITAXON/9606	Homo sapiens
RNEG-022.5	N-Acetylglutamine ISF.4	N-Acetylglutamine	CHEBI:21553	Carboxylic acids and derivatives	Amino acids, peptides, and analogues		58.68	58.68	0.978	188.08	1	ISF	ISF	125.071	125.071	125.069	125.073	53.68	63.68		19076037	HMDB0006029	Amino acids, peptides, and analogues						4-carbamoyl-2-acetamidobutanoic acid				InChI=1S/C7H12N2O4/c1-4(10)9-5(7(12)13)2-3-6(8)11/h5H,2-3H2,1H3,(H2,8,11)(H,9,10)(H,12,13)/t5-/m0/s1	KSMRODHGGIIXDV-YFKPBYRVSA-N	CC(=O)N[C@@H](CCC(N)=O)C(O)=O	http://purl.bioontology.org/ontology/NCBITAXON/9606	Homo sapiens
RNEG-023.1	Acetaminophen Glucuronide	Acetaminophen Glucuronide	CHEBI:32636	Organooxygen compounds	Carbohydrates and carbohydrate conjugates	Drug	115.02	115.02	1.917	327.095	1	M-H	M-H	326.088	326.088	326.083	326.093	110.02	120.02		75744	HMDB0010316	Carbohydrates and carbohydrate conjugates						(2S,3S,4S,5R,6S)-6-(4-acetamidophenoxy)-3,4,5-trihydroxyoxane-2-carboxylic acid				InChI=1S/C14H17NO8/c1-6(16)15-7-2-4-8(5-3-7)22-14-11(19)9(17)10(18)12(23-14)13(20)21/h2-5,9-12,14,17-19H,1H3,(H,15,16)(H,20,21)/t9-,10-,11+,12-,14+/m0/s1	IPROLSVTVHAQLE-BYNIDDHOSA-N	CC(=O)Nc1ccc(O[C@@H]2O[C@@H]([C@@H](O)[C@H](O)[C@H]2O)C(O)=O)cc1	http://purl.bioontology.org/ontology/NCBITAXON/9606	Homo sapiens
RNEG-023.2	Acetaminophen Glucuronide	Acetaminophen Glucuronide	CHEBI:32636	Organooxygen compounds	Carbohydrates and carbohydrate conjugates	Drug	115.02	115.02	1.917	327.095	1	2M+Na-H	2M+Na-H	675.166	675.166	675.156	675.176	110.02	120.02		75744	HMDB0010316	Carbohydrates and carbohydrate conjugates						(2S,3S,4S,5R,6S)-6-(4-acetamidophenoxy)-3,4,5-trihydroxyoxane-2-carboxylic acid				InChI=1S/C14H17NO8/c1-6(16)15-7-2-4-8(5-3-7)22-14-11(19)9(17)10(18)12(23-14)13(20)21/h2-5,9-12,14,17-19H,1H3,(H,15,16)(H,20,21)/t9-,10-,11+,12-,14+/m0/s1	IPROLSVTVHAQLE-BYNIDDHOSA-N	CC(=O)Nc1ccc(O[C@@H]2O[C@@H]([C@@H](O)[C@H](O)[C@H]2O)C(O)=O)cc1	http://purl.bioontology.org/ontology/NCBITAXON/9606	Homo sapiens
RNEG-023.3	Acetaminophen Glucuronide ISF.1	Acetaminophen Glucuronide	CHEBI:32636	Organooxygen compounds	Carbohydrates and carbohydrate conjugates	Drug	115.02	115.02	1.917	327.095	1	ISF	ISF	150.056	150.056	150.054	150.058	110.02	120.02		75744	HMDB0010316	Carbohydrates and carbohydrate conjugates						(2S,3S,4S,5R,6S)-6-(4-acetamidophenoxy)-3,4,5-trihydroxyoxane-2-carboxylic acid				InChI=1S/C14H17NO8/c1-6(16)15-7-2-4-8(5-3-7)22-14-11(19)9(17)10(18)12(23-14)13(20)21/h2-5,9-12,14,17-19H,1H3,(H,15,16)(H,20,21)/t9-,10-,11+,12-,14+/m0/s1	IPROLSVTVHAQLE-BYNIDDHOSA-N	CC(=O)Nc1ccc(O[C@@H]2O[C@@H]([C@@H](O)[C@H](O)[C@H]2O)C(O)=O)cc1	http://purl.bioontology.org/ontology/NCBITAXON/9606	Homo sapiens
RNEG-023.4	Acetaminophen Glucuronide ISF.2	Acetaminophen Glucuronide	CHEBI:32636	Organooxygen compounds	Carbohydrates and carbohydrate conjugates	Drug	115.02	115.02	1.917	327.095	1	ISF	ISF	175.024	175.024	175.021	175.027	110.02	120.02		75744	HMDB0010316	Carbohydrates and carbohydrate conjugates						(2S,3S,4S,5R,6S)-6-(4-acetamidophenoxy)-3,4,5-trihydroxyoxane-2-carboxylic acid				InChI=1S/C14H17NO8/c1-6(16)15-7-2-4-8(5-3-7)22-14-11(19)9(17)10(18)12(23-14)13(20)21/h2-5,9-12,14,17-19H,1H3,(H,15,16)(H,20,21)/t9-,10-,11+,12-,14+/m0/s1	IPROLSVTVHAQLE-BYNIDDHOSA-N	CC(=O)Nc1ccc(O[C@@H]2O[C@@H]([C@@H](O)[C@H](O)[C@H]2O)C(O)=O)cc1	http://purl.bioontology.org/ontology/NCBITAXON/9606	Homo sapiens
RNEG-023.5	Acetaminophen Glucuronide ISF.3	Acetaminophen Glucuronide	CHEBI:32636	Organooxygen compounds	Carbohydrates and carbohydrate conjugates	Drug	115.02	115.02	1.917	327.095	1	ISF	ISF	113.024	113.024	113.022	113.026	110.02	120.02		75744	HMDB0010316	Carbohydrates and carbohydrate conjugates						(2S,3S,4S,5R,6S)-6-(4-acetamidophenoxy)-3,4,5-trihydroxyoxane-2-carboxylic acid				InChI=1S/C14H17NO8/c1-6(16)15-7-2-4-8(5-3-7)22-14-11(19)9(17)10(18)12(23-14)13(20)21/h2-5,9-12,14,17-19H,1H3,(H,15,16)(H,20,21)/t9-,10-,11+,12-,14+/m0/s1	IPROLSVTVHAQLE-BYNIDDHOSA-N	CC(=O)Nc1ccc(O[C@@H]2O[C@@H]([C@@H](O)[C@H](O)[C@H]2O)C(O)=O)cc1	http://purl.bioontology.org/ontology/NCBITAXON/9606	Homo sapiens
RNEG-024.1	Pantothenate	Pantothenate	CHEBI:7916	Alcohols and polyols	Polyols	Pantothenate and CoA Metabolism	138.84	138.84	2.314	219.111	1	M-H	M-H	218.103	218.103	218.1	218.107	133.84	143.84		963	HMDB0000210	Polyols				C00864		3-[(2R)-2,4-dihydroxy-3,3-dimethylbutanamido]propanoic acid				InChI=1S/C9H17NO5/c1-9(2,5-11)7(14)8(15)10-4-3-6(12)13/h7,11,14H,3-5H2,1-2H3,(H,10,15)(H,12,13)	GHOKWGTUZJEAQD-UHFFFAOYSA-N	CC(C)(CO)C(O)C(=O)NCCC(O)=O	http://purl.bioontology.org/ontology/NCBITAXON/9606	Homo sapiens
RNEG-024.2	Pantothenate	Pantothenate	CHEBI:7916	Alcohols and polyols	Polyols	Pantothenate and CoA Metabolism	138.84	138.84	2.314	219.111	1	M+Na.formate-H	M+Na.formate-H	286.09	286.09	286.086	286.094	133.84	143.84		963	HMDB0000210	Polyols				C00864		3-[(2R)-2,4-dihydroxy-3,3-dimethylbutanamido]propanoic acid				InChI=1S/C9H17NO5/c1-9(2,5-11)7(14)8(15)10-4-3-6(12)13/h7,11,14H,3-5H2,1-2H3,(H,10,15)(H,12,13)	GHOKWGTUZJEAQD-UHFFFAOYSA-N	CC(C)(CO)C(O)C(=O)NCCC(O)=O	http://purl.bioontology.org/ontology/NCBITAXON/9606	Homo sapiens
RNEG-024.3	Pantothenate ISF.1	Pantothenate	CHEBI:7916	Alcohols and polyols	Polyols	Pantothenate and CoA Metabolism	138.84	138.84	2.314	219.111	1	ISF	ISF	146.082	146.082	146.08	146.084	133.84	143.84		963	HMDB0000210	Polyols				C00864		3-[(2R)-2,4-dihydroxy-3,3-dimethylbutanamido]propanoic acid				InChI=1S/C9H17NO5/c1-9(2,5-11)7(14)8(15)10-4-3-6(12)13/h7,11,14H,3-5H2,1-2H3,(H,10,15)(H,12,13)	GHOKWGTUZJEAQD-UHFFFAOYSA-N	CC(C)(CO)C(O)C(=O)NCCC(O)=O	http://purl.bioontology.org/ontology/NCBITAXON/9606	Homo sapiens
RNEG-024.4	Pantothenate ISF.2	Pantothenate	CHEBI:7916	Alcohols and polyols	Polyols	Pantothenate and CoA Metabolism	138.84	138.84	2.314	219.111	1	ISF	ISF	88.04	88.04	88.0387	88.0413	133.84	143.84		963	HMDB0000210	Polyols				C00864		3-[(2R)-2,4-dihydroxy-3,3-dimethylbutanamido]propanoic acid				InChI=1S/C9H17NO5/c1-9(2,5-11)7(14)8(15)10-4-3-6(12)13/h7,11,14H,3-5H2,1-2H3,(H,10,15)(H,12,13)	GHOKWGTUZJEAQD-UHFFFAOYSA-N	CC(C)(CO)C(O)C(=O)NCCC(O)=O	http://purl.bioontology.org/ontology/NCBITAXON/9606	Homo sapiens
RNEG-027.1	Dehydroepiandrosterone Sulfate	Dehydroepiandrosterone Sulfate	CHEBI:16814	Steroids and steroid derivatives	Sulfated steroids	Steroid hormone biosynthesis	475.2	475.2	7.92	368.166	1	M-H	M-H	367.158	367.158	367.153	367.164	470.2	480.2		12074	HMDB0001032	Sulfated steroids				C04555		[(1S,2R,5S,10R,11S,15S)-2,15-dimethyl-14-oxotetracyclo[8.7.0.0²,?.0¹¹,¹?]heptadec-7-en-5-yl]oxidanesulfonic acid				InChI=1S/C19H28O5S/c1-18-9-7-13(24-25(21,22)23)11-12(18)3-4-14-15-5-6-17(20)19(15,2)10-8-16(14)18/h3,13-16H,4-11H2,1-2H3,(H,21,22,23)/t13-,14-,15-,16-,18-,19-/m0/s1	CZWCKYRVOZZJNM-USOAJAOKSA-N	C1[C@@]2([C@@]([C@@]3(C(C[C@@H](OS(O)(=O)=O)CC3)=C1)C)(CC[C@]4([C@]2(CCC4=O)[H])C)[H])[H]	http://purl.bioontology.org/ontology/NCBITAXON/9606	Homo sapiens
RNEG-027.2	Dehydroepiandrosterone Sulfate	Dehydroepiandrosterone Sulfate	CHEBI:16814	Steroids and steroid derivatives	Sulfated steroids	Steroid hormone biosynthesis	475.2	475.2	7.92	368.166	1	M+Na.formate-H	M+Na.formate-H	435.146	435.146	435.139	435.153	470.2	480.2		12074	HMDB0001032	Sulfated steroids				C04555		[(1S,2R,5S,10R,11S,15S)-2,15-dimethyl-14-oxotetracyclo[8.7.0.0²,?.0¹¹,¹?]heptadec-7-en-5-yl]oxidanesulfonic acid				InChI=1S/C19H28O5S/c1-18-9-7-13(24-25(21,22)23)11-12(18)3-4-14-15-5-6-17(20)19(15,2)10-8-16(14)18/h3,13-16H,4-11H2,1-2H3,(H,21,22,23)/t13-,14-,15-,16-,18-,19-/m0/s1	CZWCKYRVOZZJNM-USOAJAOKSA-N	C1[C@@]2([C@@]([C@@]3(C(C[C@@H](OS(O)(=O)=O)CC3)=C1)C)(CC[C@]4([C@]2(CCC4=O)[H])C)[H])[H]	http://purl.bioontology.org/ontology/NCBITAXON/9606	Homo sapiens
RNEG-027.3	Dehydroepiandrosterone Sulfate ISF.1	Dehydroepiandrosterone Sulfate	CHEBI:16814	Steroids and steroid derivatives	Sulfated steroids	Steroid hormone biosynthesis	475.2	475.2	7.92	368.166	1	ISF	ISF	96.96	96.96	96.9585	96.9615	470.2	480.2		12074	HMDB0001032	Sulfated steroids				C04555		[(1S,2R,5S,10R,11S,15S)-2,15-dimethyl-14-oxotetracyclo[8.7.0.0²,?.0¹¹,¹?]heptadec-7-en-5-yl]oxidanesulfonic acid				InChI=1S/C19H28O5S/c1-18-9-7-13(24-25(21,22)23)11-12(18)3-4-14-15-5-6-17(20)19(15,2)10-8-16(14)18/h3,13-16H,4-11H2,1-2H3,(H,21,22,23)/t13-,14-,15-,16-,18-,19-/m0/s1	CZWCKYRVOZZJNM-USOAJAOKSA-N	C1[C@@]2([C@@]([C@@]3(C(C[C@@H](OS(O)(=O)=O)CC3)=C1)C)(CC[C@]4([C@]2(CCC4=O)[H])C)[H])[H]	http://purl.bioontology.org/ontology/NCBITAXON/9606	Homo sapiens
RNEG-028.1	Salicylate	Salicylate	CHEBI:16914	Benzene and substituted derivatives	Benzoic acids and derivatives	Phenylalanine metabolism	328.86	328.86	5.481	138.032	1	M-H	M-H	137.024	137.024	137.022	137.026	323.86	333.86		331	HMDB0001895	Benzoic acids and derivatives				C00805		2-hydroxybenzoic acid				InChI=1S/C7H6O3/c8-6-4-2-1-3-5(6)7(9)10/h1-4,8H,(H,9,10)	YGSDEFSMJLZEOE-UHFFFAOYSA-N	OC(=O)c1ccccc1O	http://purl.bioontology.org/ontology/NCBITAXON/9606	Homo sapiens
RNEG-028.2	Salicylate ISF.1	Salicylate	CHEBI:16914	Benzene and substituted derivatives	Benzoic acids and derivatives	Phenylalanine metabolism	328.86	328.86	5.481	138.032	1	ISF	ISF	93.034	93.034	93.0326	93.0354	323.86	333.86		331	HMDB0001895	Benzoic acids and derivatives				C00805		2-hydroxybenzoic acid				InChI=1S/C7H6O3/c8-6-4-2-1-3-5(6)7(9)10/h1-4,8H,(H,9,10)	YGSDEFSMJLZEOE-UHFFFAOYSA-N	OC(=O)c1ccccc1O	http://purl.bioontology.org/ontology/NCBITAXON/9606	Homo sapiens
RNEG-031.1	1,2,3-Propanetricarboxylate	1,2,3-Propanetricarboxylate	CHEBI:45969	Carboxylic acids and derivatives	Tricarboxylic acids and derivatives		82.8	82.8	1.38	176.032	1	M-H	M-H	175.025	175.025	175.022	175.027	77.8	87.8		14220	HMDB0031193	Tricarboxylic acids and derivatives				C19806		propane-1,2,3-tricarboxylic acid				InChI=1S/C6H8O6/c7-4(8)1-3(6(11)12)2-5(9)10/h3H,1-2H2,(H,7,8)(H,9,10)(H,11,12)	KQTIIICEAUMSDG-UHFFFAOYSA-N	OC(=O)CC(CC(O)=O)C(O)=O	http://purl.bioontology.org/ontology/NCBITAXON/9606	Homo sapiens
RNEG-031.2	1,2,3-Propanetricarboxylate ISF.1	1,2,3-Propanetricarboxylate	CHEBI:45969	Carboxylic acids and derivatives	Tricarboxylic acids and derivatives		82.8	82.8	1.38	176.032	1	ISF	ISF	157.014	157.014	157.012	157.016	77.8	87.8		14220	HMDB0031193	Tricarboxylic acids and derivatives				C19806		propane-1,2,3-tricarboxylic acid				InChI=1S/C6H8O6/c7-4(8)1-3(6(11)12)2-5(9)10/h3H,1-2H2,(H,7,8)(H,9,10)(H,11,12)	KQTIIICEAUMSDG-UHFFFAOYSA-N	OC(=O)CC(CC(O)=O)C(O)=O	http://purl.bioontology.org/ontology/NCBITAXON/9606	Homo sapiens
RNEG-032.1	Urate	Urate	CHEBI:17775	Imidazopyrimidines	Purines and purine derivatives	Purine metabolism	67.08	67.08	1.118	168.028	1	M-H	M-H	167.021	167.021	167.019	167.024	62.08	72.08		1142	HMDB0000289	Purines and purine derivatives				C00366		2,3,6,7,8,9-hexahydro-1H-purine-2,6,8-trione				InChI=1S/C5H4N4O3/c10-3-1-2(7-4(11)6-1)8-5(12)9-3/h(H4,6,7,8,9,10,11,12)	LEHOTFFKMJEONL-UHFFFAOYSA-N	O=c1[nH]c2[nH]c(=O)[nH]c(=O)c2[nH]1	http://purl.bioontology.org/ontology/NCBITAXON/9606	Homo sapiens
RNEG-032.2	Urate	Urate	CHEBI:17775	Imidazopyrimidines	Purines and purine derivatives	Purine metabolism	67.08	67.08	1.118	168.028	1	2M+Na-H	2M+Na-H	357.032	357.032	357.027	357.037	62.08	72.08		1142	HMDB0000289	Purines and purine derivatives				C00366		2,3,6,7,8,9-hexahydro-1H-purine-2,6,8-trione				InChI=1S/C5H4N4O3/c10-3-1-2(7-4(11)6-1)8-5(12)9-3/h(H4,6,7,8,9,10,11,12)	LEHOTFFKMJEONL-UHFFFAOYSA-N	O=c1[nH]c2[nH]c(=O)[nH]c(=O)c2[nH]1	http://purl.bioontology.org/ontology/NCBITAXON/9606	Homo sapiens
RNEG-032.3	Urate ISF.1	Urate	CHEBI:17775	Imidazopyrimidines	Purines and purine derivatives	Purine metabolism	67.08	67.08	1.118	168.028	1	ISF	ISF	124.015	124.015	124.013	124.017	62.08	72.08		1142	HMDB0000289	Purines and purine derivatives				C00366		2,3,6,7,8,9-hexahydro-1H-purine-2,6,8-trione				InChI=1S/C5H4N4O3/c10-3-1-2(7-4(11)6-1)8-5(12)9-3/h(H4,6,7,8,9,10,11,12)	LEHOTFFKMJEONL-UHFFFAOYSA-N	O=c1[nH]c2[nH]c(=O)[nH]c(=O)c2[nH]1	http://purl.bioontology.org/ontology/NCBITAXON/9606	Homo sapiens
RNEG-033.1	Uridine	Uridine	CHEBI:16704	Pyrimidine nucleosides		Pyrimidine metabolism	82.92	82.92	1.382	244.07	1	M-H	M-H	243.062	243.062	243.059	243.066	77.92	87.92		5807	HMDB0000296					C00299		1-[(2R,3R,4S,5R)-3,4-dihydroxy-5-(hydroxymethyl)oxolan-2-yl]-1,2,3,4-tetrahydropyrimidine-2,4-dione				InChI=1S/C9H12N2O6/c12-3-4-6(14)7(15)8(17-4)11-2-1-5(13)10-9(11)16/h1-2,4,6-8,12,14-15H,3H2,(H,10,13,16)/t4-,6-,7-,8-/m1/s1	DRTQHJPVMGBUCF-XVFCMESISA-N	OC[C@H]1O[C@H]([C@H](O)[C@@H]1O)n1ccc(=O)[nH]c1=O	http://purl.bioontology.org/ontology/NCBITAXON/9606	Homo sapiens
RNEG-033.2	Uridine	Uridine	CHEBI:16704	Pyrimidine nucleosides		Pyrimidine metabolism	82.92	82.92	1.382	244.07	1	M+FA-H	M+FA-H	289.067	289.067	289.063	289.071	77.92	87.92		5807	HMDB0000296					C00299		1-[(2R,3R,4S,5R)-3,4-dihydroxy-5-(hydroxymethyl)oxolan-2-yl]-1,2,3,4-tetrahydropyrimidine-2,4-dione				InChI=1S/C9H12N2O6/c12-3-4-6(14)7(15)8(17-4)11-2-1-5(13)10-9(11)16/h1-2,4,6-8,12,14-15H,3H2,(H,10,13,16)/t4-,6-,7-,8-/m1/s1	DRTQHJPVMGBUCF-XVFCMESISA-N	OC[C@H]1O[C@H]([C@H](O)[C@@H]1O)n1ccc(=O)[nH]c1=O	http://purl.bioontology.org/ontology/NCBITAXON/9606	Homo sapiens
RNEG-035.1	D-Glucuronate	D-Glucuronate	CHEBI:42717	Organooxygen compounds	Carbohydrates and carbohydrate conjugates	Pentose and glucuronate interconversions	32.4	32.4	0.54	194.043	1	M-H	M-H	193.035	193.035	193.032	193.038	27.4	37.4			HMDB0000127	Carbohydrates and carbohydrate conjugates				C00191		(2S,3S,4S,5R,6S)-3,4,5,6-tetrahydroxyoxane-2-carboxylic acid				InChI=1S/C6H10O7/c7-1-2(8)4(5(10)11)13-6(12)3(1)9/h1-4,6-9,12H,(H,10,11)/t1-,2-,3+,4-,6-/m0/s1	AEMOLEFTQBMNLQ-WAXACMCWSA-N	O[C@H]1O[C@@H]([C@@H](O)[C@H](O)[C@H]1O)C(O)=O	http://purl.bioontology.org/ontology/NCBITAXON/9606	Homo sapiens
RNEG-035.2	D-Glucuronate	D-Glucuronate	CHEBI:42717	Organooxygen compounds	Carbohydrates and carbohydrate conjugates	Pentose and glucuronate interconversions	32.4	32.4	0.54	194.043	1	M+Na.formate-H	M+Na.formate-H	261.028	261.028	261.024	261.032	27.4	37.4			HMDB0000127	Carbohydrates and carbohydrate conjugates				C00191		(2S,3S,4S,5R,6S)-3,4,5,6-tetrahydroxyoxane-2-carboxylic acid				InChI=1S/C6H10O7/c7-1-2(8)4(5(10)11)13-6(12)3(1)9/h1-4,6-9,12H,(H,10,11)/t1-,2-,3+,4-,6-/m0/s1	AEMOLEFTQBMNLQ-WAXACMCWSA-N	O[C@H]1O[C@@H]([C@@H](O)[C@H](O)[C@H]1O)C(O)=O	http://purl.bioontology.org/ontology/NCBITAXON/9606	Homo sapiens
RNEG-035.3	D-Glucuronate ISF.1	D-Glucuronate	CHEBI:42717	Organooxygen compounds	Carbohydrates and carbohydrate conjugates	Pentose and glucuronate interconversions	32.4	32.4	0.54	194.043	1	ISF	ISF	113.024	113.024	113.022	113.026	27.4	37.4			HMDB0000127	Carbohydrates and carbohydrate conjugates				C00191		(2S,3S,4S,5R,6S)-3,4,5,6-tetrahydroxyoxane-2-carboxylic acid				InChI=1S/C6H10O7/c7-1-2(8)4(5(10)11)13-6(12)3(1)9/h1-4,6-9,12H,(H,10,11)/t1-,2-,3+,4-,6-/m0/s1	AEMOLEFTQBMNLQ-WAXACMCWSA-N	O[C@H]1O[C@@H]([C@@H](O)[C@H](O)[C@H]1O)C(O)=O	http://purl.bioontology.org/ontology/NCBITAXON/9606	Homo sapiens
RNEG-041.1	3-Hydroxyhippurate	3-Hydroxyhippurate	CHEBI:133607	Benzene and substituted derivatives	Benzoic acids and derivatives		164	164	2.73333	195.053	1	M-H	M-H	194.045	194.045	194.042	194.048	159	169			HMDB0006116	Benzoic acids and derivatives						2-[(3-hydroxyphenyl)formamido]acetic acid				InChI=1S/C9H9NO4/c11-7-3-1-2-6(4-7)9(14)10-5-8(12)13/h1-4,11H,5H2,(H,10,14)(H,12,13)/p-1	XDOFWFNMYJRHEW-UHFFFAOYSA-M	OC=1C=C(C(=O)NCC([O-])=O)C=CC1	http://purl.bioontology.org/ontology/NCBITAXON/9606	Homo sapiens
RNEG-041.2	3-Hydroxyhippurate ISF.1	3-Hydroxyhippurate	CHEBI:133607	Benzene and substituted derivatives	Benzoic acids and derivatives		164	164	2.73333	195.053	1	ISF	ISF	150.056	150.056	150.054	150.058	159	169			HMDB0006116	Benzoic acids and derivatives						2-[(3-hydroxyphenyl)formamido]acetic acid				InChI=1S/C9H9NO4/c11-7-3-1-2-6(4-7)9(14)10-5-8(12)13/h1-4,11H,5H2,(H,10,14)(H,12,13)/p-1	XDOFWFNMYJRHEW-UHFFFAOYSA-M	OC=1C=C(C(=O)NCC([O-])=O)C=CC1	http://purl.bioontology.org/ontology/NCBITAXON/9606	Homo sapiens
RNEG-041.3	3-Hydroxyhippurate ISF.2	3-Hydroxyhippurate	CHEBI:133607	Benzene and substituted derivatives	Benzoic acids and derivatives		164	164	2.73333	195.053	1	ISF	ISF	93.034	93.034	93.0326	93.0354	159	169			HMDB0006116	Benzoic acids and derivatives						2-[(3-hydroxyphenyl)formamido]acetic acid				InChI=1S/C9H9NO4/c11-7-3-1-2-6(4-7)9(14)10-5-8(12)13/h1-4,11H,5H2,(H,10,14)(H,12,13)/p-1	XDOFWFNMYJRHEW-UHFFFAOYSA-M	OC=1C=C(C(=O)NCC([O-])=O)C=CC1	http://purl.bioontology.org/ontology/NCBITAXON/9606	Homo sapiens
RNEG-043.1	Phenylalanine	Phenylalanine	CHEBI:17295	Carboxylic acids and derivatives	Amino acids, peptides, and analogues	Phenylalanine Metabolism	123	123	2.05	165.079	1	M-H	M-H	164.071	164.071	164.069	164.074	118	128			HMDB0000159	Amino acids, peptides, and analogues				C00079		(2S)-2-amino-3-phenylpropanoic acid				InChI=1S/C9H11NO2/c10-8(9(11)12)6-7-4-2-1-3-5-7/h1-5,8H,6,10H2,(H,11,12)/t8-/m0/s1	COLNVLDHVKWLRT-QMMMGPOBSA-N	N[C@@H](Cc1ccccc1)C(O)=O	http://purl.bioontology.org/ontology/NCBITAXON/9606	Homo sapiens
RNEG-043.2	Phenylalanine	Phenylalanine	CHEBI:17295	Carboxylic acids and derivatives	Amino acids, peptides, and analogues	Phenylalanine Metabolism	123	123	2.05	165.079	1	M+Na.formate-H	M+Na.formate-H	232.06	232.06	232.057	232.063	118	128			HMDB0000159	Amino acids, peptides, and analogues				C00079		(2S)-2-amino-3-phenylpropanoic acid				InChI=1S/C9H11NO2/c10-8(9(11)12)6-7-4-2-1-3-5-7/h1-5,8H,6,10H2,(H,11,12)/t8-/m0/s1	COLNVLDHVKWLRT-QMMMGPOBSA-N	N[C@@H](Cc1ccccc1)C(O)=O	http://purl.bioontology.org/ontology/NCBITAXON/9606	Homo sapiens
RNEG-043.3	Phenylalanine ISF.1	Phenylalanine	CHEBI:17295	Carboxylic acids and derivatives	Amino acids, peptides, and analogues	Phenylalanine Metabolism	123	123	2.05	165.079	1	ISF	ISF	147.045	147.045	147.043	147.047	118	128			HMDB0000159	Amino acids, peptides, and analogues				C00079		(2S)-2-amino-3-phenylpropanoic acid				InChI=1S/C9H11NO2/c10-8(9(11)12)6-7-4-2-1-3-5-7/h1-5,8H,6,10H2,(H,11,12)/t8-/m0/s1	COLNVLDHVKWLRT-QMMMGPOBSA-N	N[C@@H](Cc1ccccc1)C(O)=O	http://purl.bioontology.org/ontology/NCBITAXON/9606	Homo sapiens
RNEG-045.1	N-Acetylneuraminate	N-Acetylneuraminate	CHEBI:35418	Organooxygen compounds	Carbohydrates and carbohydrate conjugates	Amino sugar and nucleotide sugar metabolism	37.2	37.2	0.62	309.106	1	M-H	M-H	308.099	308.099	308.094	308.103	32.2	42.2			HMDB0000230	Carbohydrates and carbohydrate conjugates				C19910		(2S,4S,5R,6R)-5-acetamido-2,4-dihydroxy-6-[(1R,2R)-1,2,3-trihydroxypropyl]oxane-2-carboxylic acid				InChI=1S/C11H19NO9/c1-4(14)12-7-5(15)2-11(20,10(18)19)21-9(7)8(17)6(16)3-13/h5-9,13,15-17,20H,2-3H2,1H3,(H,12,14)(H,18,19)/p-1/t5-,6+,7+,8+,9+,11?/m0/s1	SQVRNKJHWKZAKO-LUWBGTNYSA-M	[H][C@]1(OC(O)(C[C@H](O)[C@H]1NC(C)=O)C([O-])=O)[C@H](O)[C@H](O)CO	http://purl.bioontology.org/ontology/NCBITAXON/9606	Homo sapiens
RNEG-045.2	N-Acetylneuraminate ISF.1	N-Acetylneuraminate	CHEBI:35418	Organooxygen compounds	Carbohydrates and carbohydrate conjugates	Amino sugar and nucleotide sugar metabolism	37.2	37.2	0.62	309.106	1	ISF	ISF	170.045	170.045	170.042	170.048	32.2	42.2			HMDB0000230	Carbohydrates and carbohydrate conjugates				C19910		(2S,4S,5R,6R)-5-acetamido-2,4-dihydroxy-6-[(1R,2R)-1,2,3-trihydroxypropyl]oxane-2-carboxylic acid				InChI=1S/C11H19NO9/c1-4(14)12-7-5(15)2-11(20,10(18)19)21-9(7)8(17)6(16)3-13/h5-9,13,15-17,20H,2-3H2,1H3,(H,12,14)(H,18,19)/p-1/t5-,6+,7+,8+,9+,11?/m0/s1	SQVRNKJHWKZAKO-LUWBGTNYSA-M	[H][C@]1(OC(O)(C[C@H](O)[C@H]1NC(C)=O)C([O-])=O)[C@H](O)[C@H](O)CO	http://purl.bioontology.org/ontology/NCBITAXON/9606	Homo sapiens
RNEG-045.3	N-Acetylneuraminate ISF.2	N-Acetylneuraminate	CHEBI:35418	Organooxygen compounds	Carbohydrates and carbohydrate conjugates	Amino sugar and nucleotide sugar metabolism	37.2	37.2	0.62	309.106	1	ISF	ISF	87.008	87.008	87.0067	87.0093	32.2	42.2			HMDB0000230	Carbohydrates and carbohydrate conjugates				C19910		(2S,4S,5R,6R)-5-acetamido-2,4-dihydroxy-6-[(1R,2R)-1,2,3-trihydroxypropyl]oxane-2-carboxylic acid				InChI=1S/C11H19NO9/c1-4(14)12-7-5(15)2-11(20,10(18)19)21-9(7)8(17)6(16)3-13/h5-9,13,15-17,20H,2-3H2,1H3,(H,12,14)(H,18,19)/p-1/t5-,6+,7+,8+,9+,11?/m0/s1	SQVRNKJHWKZAKO-LUWBGTNYSA-M	[H][C@]1(OC(O)(C[C@H](O)[C@H]1NC(C)=O)C([O-])=O)[C@H](O)[C@H](O)CO	http://purl.bioontology.org/ontology/NCBITAXON/9606	Homo sapiens
RNEG-048.1	Xanthine	Xanthine	CHEBI:17712	Imidazopyrimidines	Purines and purine derivatives	Purine metabolism	78.6	78.6	1.31	152.033	1	M-H	M-H	151.026	151.026	151.024	151.028	73.6	83.6			HMDB0000292	Purines and purine derivatives				C00385		2,3,6,7-tetrahydro-1H-purine-2,6-dione				InChI=1S/C5H4N4O2/c10-4-2-3(7-1-6-2)8-5(11)9-4/h1H,(H3,6,7,8,9,10,11)	LRFVTYWOQMYALW-UHFFFAOYSA-N	O=c1[nH]c2[nH]cnc2c(=O)[nH]1	http://purl.bioontology.org/ontology/NCBITAXON/9606	Homo sapiens
RNEG-048.2	Xanthine	Xanthine	CHEBI:17712	Imidazopyrimidines	Purines and purine derivatives	Purine metabolism	78.6	78.6	1.31	152.033	1	M+Na.formate-H	M+Na.formate-H	219.013	219.013	219.01	219.016	73.6	83.6			HMDB0000292	Purines and purine derivatives				C00385		2,3,6,7-tetrahydro-1H-purine-2,6-dione				InChI=1S/C5H4N4O2/c10-4-2-3(7-1-6-2)8-5(11)9-4/h1H,(H3,6,7,8,9,10,11)	LRFVTYWOQMYALW-UHFFFAOYSA-N	O=c1[nH]c2[nH]cnc2c(=O)[nH]1	http://purl.bioontology.org/ontology/NCBITAXON/9606	Homo sapiens
RNEG-048.3	Xanthine ISF.1	Xanthine	CHEBI:17712	Imidazopyrimidines	Purines and purine derivatives	Purine metabolism	78.6	78.6	1.31	152.033	1	ISF	ISF	108.02	108.02	108.018	108.022	73.6	83.6			HMDB0000292	Purines and purine derivatives				C00385		2,3,6,7-tetrahydro-1H-purine-2,6-dione				InChI=1S/C5H4N4O2/c10-4-2-3(7-1-6-2)8-5(11)9-4/h1H,(H3,6,7,8,9,10,11)	LRFVTYWOQMYALW-UHFFFAOYSA-N	O=c1[nH]c2[nH]cnc2c(=O)[nH]1	http://purl.bioontology.org/ontology/NCBITAXON/9606	Homo sapiens
RNEG-049.1	4-Hydroxyhippurate	4-Hydroxyhippurate	CHEBI:71018	Benzene and substituted derivatives	Benzoic acids and derivatives		147	147	2.45	195.053	1	M-H	M-H	194.046	194.046	194.043	194.049	142	152			HMDB0013678	Benzoic acids and derivatives						2-[(4-hydroxyphenyl)formamido]acetic acid				InChI=1S/C9H9NO4/c11-7-3-1-6(2-4-7)9(14)10-5-8(12)13/h1-4,11H,5H2,(H,10,14)(H,12,13)	ZMHLUFWWWPBTIU-UHFFFAOYSA-N	OC(=O)CNC(=O)c1ccc(O)cc1	http://purl.bioontology.org/ontology/NCBITAXON/9606	Homo sapiens
RNEG-049.2	4-Hydroxyhippurate ISF.1	4-Hydroxyhippurate	CHEBI:71018	Benzene and substituted derivatives	Benzoic acids and derivatives		147	147	2.45	195.053	1	ISF	ISF	150.055	150.055	150.053	150.057	142	152			HMDB0013678	Benzoic acids and derivatives						2-[(4-hydroxyphenyl)formamido]acetic acid				InChI=1S/C9H9NO4/c11-7-3-1-6(2-4-7)9(14)10-5-8(12)13/h1-4,11H,5H2,(H,10,14)(H,12,13)	ZMHLUFWWWPBTIU-UHFFFAOYSA-N	OC(=O)CNC(=O)c1ccc(O)cc1	http://purl.bioontology.org/ontology/NCBITAXON/9606	Homo sapiens
RNEG-049.3	4-Hydroxyhippurate ISF.2	4-Hydroxyhippurate	CHEBI:71018	Benzene and substituted derivatives	Benzoic acids and derivatives		147	147	2.45	195.053	1	ISF	ISF	100.004	100.004	100.002	100.006	142	152			HMDB0013678	Benzoic acids and derivatives						2-[(4-hydroxyphenyl)formamido]acetic acid				InChI=1S/C9H9NO4/c11-7-3-1-6(2-4-7)9(14)10-5-8(12)13/h1-4,11H,5H2,(H,10,14)(H,12,13)	ZMHLUFWWWPBTIU-UHFFFAOYSA-N	OC(=O)CNC(=O)c1ccc(O)cc1	http://purl.bioontology.org/ontology/NCBITAXON/9606	Homo sapiens
RNEG-049.4	4-Hydroxyhippurate ISF.3	4-Hydroxyhippurate	CHEBI:71018	Benzene and substituted derivatives	Benzoic acids and derivatives		147	147	2.45	195.053	1	ISF	ISF	93.034	93.034	93.0326	93.0354	142	152			HMDB0013678	Benzoic acids and derivatives						2-[(4-hydroxyphenyl)formamido]acetic acid				InChI=1S/C9H9NO4/c11-7-3-1-6(2-4-7)9(14)10-5-8(12)13/h1-4,11H,5H2,(H,10,14)(H,12,13)	ZMHLUFWWWPBTIU-UHFFFAOYSA-N	OC(=O)CNC(=O)c1ccc(O)cc1	http://purl.bioontology.org/ontology/NCBITAXON/9606	Homo sapiens
RNEG-052.1	Xanthosine	Xanthosine	CHEBI:18107	Purine nucleosides		Purine metabolism	109.8	109.8	1.83	284.076	1	M-H	M-H	283.068	283.068	283.064	283.073	104.8	114.8			HMDB0000299					C01762		9-[(2R,3R,4S,5R)-3,4-dihydroxy-5-(hydroxymethyl)oxolan-2-yl]-9H-purine-2,6-diol				InChI=1S/C10H12N4O6/c15-1-3-5(16)6(17)9(20-3)14-2-11-4-7(14)12-10(19)13-8(4)18/h2-3,5-6,9,15-17H,1H2,(H2,12,13,18,19)/t3-,5-,6-,9-/m1/s1	UBORTCNDUKBEOP-UUOKFMHZSA-N	OC[C@H]1O[C@H]([C@H](O)[C@@H]1O)n1cnc2c1[nH]c(=O)[nH]c2=O	http://purl.bioontology.org/ontology/NCBITAXON/9606	Homo sapiens
RNEG-052.2	Xanthosine	Xanthosine	CHEBI:18107	Purine nucleosides		Purine metabolism	109.8	109.8	1.83	284.076	1	M+Na.formate-H	M+Na.formate-H	351.055	351.055	351.05	351.06	104.8	114.8			HMDB0000299					C01762		9-[(2R,3R,4S,5R)-3,4-dihydroxy-5-(hydroxymethyl)oxolan-2-yl]-9H-purine-2,6-diol				InChI=1S/C10H12N4O6/c15-1-3-5(16)6(17)9(20-3)14-2-11-4-7(14)12-10(19)13-8(4)18/h2-3,5-6,9,15-17H,1H2,(H2,12,13,18,19)/t3-,5-,6-,9-/m1/s1	UBORTCNDUKBEOP-UUOKFMHZSA-N	OC[C@H]1O[C@H]([C@H](O)[C@@H]1O)n1cnc2c1[nH]c(=O)[nH]c2=O	http://purl.bioontology.org/ontology/NCBITAXON/9606	Homo sapiens
RNEG-052.3	Xanthosine ISF.1	Xanthosine	CHEBI:18107	Purine nucleosides		Purine metabolism	109.8	109.8	1.83	284.076	1	ISF	ISF	151.026	151.026	151.024	151.028	104.8	114.8			HMDB0000299					C01762		9-[(2R,3R,4S,5R)-3,4-dihydroxy-5-(hydroxymethyl)oxolan-2-yl]-9H-purine-2,6-diol				InChI=1S/C10H12N4O6/c15-1-3-5(16)6(17)9(20-3)14-2-11-4-7(14)12-10(19)13-8(4)18/h2-3,5-6,9,15-17H,1H2,(H2,12,13,18,19)/t3-,5-,6-,9-/m1/s1	UBORTCNDUKBEOP-UUOKFMHZSA-N	OC[C@H]1O[C@H]([C@H](O)[C@@H]1O)n1cnc2c1[nH]c(=O)[nH]c2=O	http://purl.bioontology.org/ontology/NCBITAXON/9606	Homo sapiens
RNEG-054.1	N-Acetylaspartate	N-Acetylaspartate	CHEBI:21547	Carboxylic acids and derivatives	Amino acids, peptides, and analogues	Alanine, aspartate and glutamate metabolism	60	60	1	175.048	1	M-H	M-H	174.041	174.041	174.038	174.043	55	65			HMDB0000812	Amino acids, peptides, and analogues				C0104		(2S)-2-acetamidobutanedioic acid				InChI=1S/C6H9NO5/c1-3(8)7-4(6(11)12)2-5(9)10/h4H,2H2,1H3,(H,7,8)(H,9,10)(H,11,12)/t4-/m0/s1	OTCCIMWXFLJLIA-BYPYZUCNSA-N	CC(=O)N[C@@H](CC(O)=O)C(O)=O	http://purl.bioontology.org/ontology/NCBITAXON/9606	Homo sapiens
RNEG-054.2	N-Acetylaspartate	N-Acetylaspartate	CHEBI:21547	Carboxylic acids and derivatives	Amino acids, peptides, and analogues	Alanine, aspartate and glutamate metabolism	60	60	1	175.048	1	M+Na.formate-H	M+Na.formate-H	242.027	242.027	242.023	242.031	55	65			HMDB0000812	Amino acids, peptides, and analogues				C0104		(2S)-2-acetamidobutanedioic acid				InChI=1S/C6H9NO5/c1-3(8)7-4(6(11)12)2-5(9)10/h4H,2H2,1H3,(H,7,8)(H,9,10)(H,11,12)/t4-/m0/s1	OTCCIMWXFLJLIA-BYPYZUCNSA-N	CC(=O)N[C@@H](CC(O)=O)C(O)=O	http://purl.bioontology.org/ontology/NCBITAXON/9606	Homo sapiens
RNEG-054.3	N-Acetylaspartate ISF.1	N-Acetylaspartate	CHEBI:21547	Carboxylic acids and derivatives	Amino acids, peptides, and analogues	Alanine, aspartate and glutamate metabolism	60	60	1	175.048	1	ISF	ISF	130.05	130.05	130.048	130.052	55	65			HMDB0000812	Amino acids, peptides, and analogues				C0104		(2S)-2-acetamidobutanedioic acid				InChI=1S/C6H9NO5/c1-3(8)7-4(6(11)12)2-5(9)10/h4H,2H2,1H3,(H,7,8)(H,9,10)(H,11,12)/t4-/m0/s1	OTCCIMWXFLJLIA-BYPYZUCNSA-N	CC(=O)N[C@@H](CC(O)=O)C(O)=O	http://purl.bioontology.org/ontology/NCBITAXON/9606	Homo sapiens
RNEG-054.4	N-Acetylaspartate ISF.2	N-Acetylaspartate	CHEBI:21547	Carboxylic acids and derivatives	Amino acids, peptides, and analogues	Alanine, aspartate and glutamate metabolism	60	60	1	175.048	1	ISF	ISF	114.018	114.018	114.016	114.02	55	65			HMDB0000812	Amino acids, peptides, and analogues				C0104		(2S)-2-acetamidobutanedioic acid				InChI=1S/C6H9NO5/c1-3(8)7-4(6(11)12)2-5(9)10/h4H,2H2,1H3,(H,7,8)(H,9,10)(H,11,12)/t4-/m0/s1	OTCCIMWXFLJLIA-BYPYZUCNSA-N	CC(=O)N[C@@H](CC(O)=O)C(O)=O	http://purl.bioontology.org/ontology/NCBITAXON/9606	Homo sapiens
RNEG-059.1	Pimelate	Pimelate	CHEBI:30531	Fatty Acyls	Fatty acids and conjugates	Biotin metabolism	207.6	207.6	3.46	160.074	1	M-H	M-H	159.066	159.066	159.064	159.069	202.6	212.6			HMDB0000857	Fatty acids and conjugates				C02656		heptanedioic acid				InChI=1S/C7H12O4/c8-6(9)4-2-1-3-5-7(10)11/h1-5H2,(H,8,9)(H,10,11)	WLJVNTCWHIRURA-UHFFFAOYSA-N	OC(=O)CCCCCC(O)=O	http://purl.bioontology.org/ontology/NCBITAXON/9606	Homo sapiens
RNEG-059.2	Pimelate ISF.1	Pimelate	CHEBI:30531	Fatty Acyls	Fatty acids and conjugates	Biotin metabolism	207.6	207.6	3.46	160.074	1	ISF	ISF	115.075	115.075	115.073	115.077	202.6	212.6			HMDB0000857	Fatty acids and conjugates				C02656		heptanedioic acid				InChI=1S/C7H12O4/c8-6(9)4-2-1-3-5-7(10)11/h1-5H2,(H,8,9)(H,10,11)	WLJVNTCWHIRURA-UHFFFAOYSA-N	OC(=O)CCCCCC(O)=O	http://purl.bioontology.org/ontology/NCBITAXON/9606	Homo sapiens
RNEG-059.3	Pimelate ISF.2	Pimelate	CHEBI:30531	Fatty Acyls	Fatty acids and conjugates	Biotin metabolism	207.6	207.6	3.46	160.074	1	ISF	ISF	97.064	97.064	97.0625	97.0655	202.6	212.6			HMDB0000857	Fatty acids and conjugates				C02656		heptanedioic acid				InChI=1S/C7H12O4/c8-6(9)4-2-1-3-5-7(10)11/h1-5H2,(H,8,9)(H,10,11)	WLJVNTCWHIRURA-UHFFFAOYSA-N	OC(=O)CCCCCC(O)=O	http://purl.bioontology.org/ontology/NCBITAXON/9606	Homo sapiens
RNEG-060.1	Suberate	Suberate	CHEBI:9300	Fatty Acyls	Fatty acids and conjugates		267.6	267.6	4.46	174.089	1	M-H	M-H	173.082	173.082	173.079	173.085	262.6	272.6			HMDB0000893	Fatty acids and conjugates				C08278		octanedioic acid				InChI=1S/C8H14O4/c9-7(10)5-3-1-2-4-6-8(11)12/h1-6H2,(H,9,10)(H,11,12)	TYFQFVWCELRYAO-UHFFFAOYSA-N	OC(=O)CCCCCCC(O)=O	http://purl.bioontology.org/ontology/NCBITAXON/9606	Homo sapiens
RNEG-060.2	Suberate	Suberate	CHEBI:9300	Fatty Acyls	Fatty acids and conjugates		267.6	267.6	4.46	174.089	1	M+Na-2H	M+Na-2H	195.064	195.064	195.061	195.067	262.6	272.6			HMDB0000893	Fatty acids and conjugates				C08278		octanedioic acid				InChI=1S/C8H14O4/c9-7(10)5-3-1-2-4-6-8(11)12/h1-6H2,(H,9,10)(H,11,12)	TYFQFVWCELRYAO-UHFFFAOYSA-N	OC(=O)CCCCCCC(O)=O	http://purl.bioontology.org/ontology/NCBITAXON/9606	Homo sapiens
RNEG-060.3	Suberate ISF.1	Suberate	CHEBI:9300	Fatty Acyls	Fatty acids and conjugates		267.6	267.6	4.46	174.089	1	ISF	ISF	111.08	111.08	111.078	111.082	262.6	272.6			HMDB0000893	Fatty acids and conjugates				C08278		octanedioic acid				InChI=1S/C8H14O4/c9-7(10)5-3-1-2-4-6-8(11)12/h1-6H2,(H,9,10)(H,11,12)	TYFQFVWCELRYAO-UHFFFAOYSA-N	OC(=O)CCCCCCC(O)=O	http://purl.bioontology.org/ontology/NCBITAXON/9606	Homo sapiens
RNEG-063.1	Homovanillate	Homovanillate	CHEBI:545959	Phenols	Methoxyphenols	Tyrosine metabolism	228	228	3.8	182.058	1	M-H	M-H	181.05	181.05	181.047	181.052	223	233			HMDB0000118	Methoxyphenols				C05582		2-(4-hydroxy-3-methoxyphenyl)acetic acid	306-08-1			InChI=1S/C9H10O4/c1-13-8-4-6(5-9(11)12)2-3-7(8)10/h2-4,10H,5H2,1H3,(H,11,12)	QRMZSPFSDQBLIX-UHFFFAOYSA-N	COc1cc(CC(O)=O)ccc1O	http://purl.bioontology.org/ontology/NCBITAXON/9606	Homo sapiens
RNEG-063.2	Homovanillate	Homovanillate	CHEBI:545959	Phenols	Methoxyphenols	Tyrosine metabolism	228	228	3.8	182.058	1	M+Na.formate-H	M+Na.formate-H	249.037	249.037	249.033	249.041	223	233			HMDB0000118	Methoxyphenols				C05582		2-(4-hydroxy-3-methoxyphenyl)acetic acid	306-08-1			InChI=1S/C9H10O4/c1-13-8-4-6(5-9(11)12)2-3-7(8)10/h2-4,10H,5H2,1H3,(H,11,12)	QRMZSPFSDQBLIX-UHFFFAOYSA-N	COc1cc(CC(O)=O)ccc1O	http://purl.bioontology.org/ontology/NCBITAXON/9606	Homo sapiens
RNEG-063.3	Homovanillate ISF.1	Homovanillate	CHEBI:545959	Phenols	Methoxyphenols	Tyrosine metabolism	228	228	3.8	182.058	1	ISF	ISF	137.055	137.055	137.053	137.057	223	233			HMDB0000118	Methoxyphenols				C05582		2-(4-hydroxy-3-methoxyphenyl)acetic acid	306-08-1			InChI=1S/C9H10O4/c1-13-8-4-6(5-9(11)12)2-3-7(8)10/h2-4,10H,5H2,1H3,(H,11,12)	QRMZSPFSDQBLIX-UHFFFAOYSA-N	COc1cc(CC(O)=O)ccc1O	http://purl.bioontology.org/ontology/NCBITAXON/9606	Homo sapiens
RNEG-063.4	Homovanillate ISF.2	Homovanillate	CHEBI:545959	Phenols	Methoxyphenols	Tyrosine metabolism	228	228	3.8	182.058	1	ISF	ISF	122.035	122.035	122.033	122.037	223	233			HMDB0000118	Methoxyphenols				C05582		2-(4-hydroxy-3-methoxyphenyl)acetic acid	306-08-1			InChI=1S/C9H10O4/c1-13-8-4-6(5-9(11)12)2-3-7(8)10/h2-4,10H,5H2,1H3,(H,11,12)	QRMZSPFSDQBLIX-UHFFFAOYSA-N	COc1cc(CC(O)=O)ccc1O	http://purl.bioontology.org/ontology/NCBITAXON/9606	Homo sapiens
RNEG-065.1	Phenyllactate	Phenyllactate	CHEBI:25998	Phenylpropanoic acids		Phenylalanine metabolism	270.6	270.6	4.51	166.063	1	M-H	M-H	165.055	165.055	165.053	165.058	265.6	275.6		3715	HMDB0000779					C00994	3848	2-hydroxy-3-phenylpropanoic acid				InChI=1S/C9H10O3/c10-8(9(11)12)6-7-4-2-1-3-5-7/h1-5,8,10H,6H2,(H,11,12)	VOXXWSYKYCBWHO-UHFFFAOYSA-N	OC(Cc1ccccc1)C(O)=O	http://purl.bioontology.org/ontology/NCBITAXON/9606	Homo sapiens
RNEG-065.2	Phenyllactate ISF.1	Phenyllactate	CHEBI:25998	Phenylpropanoic acids		Phenylalanine metabolism	270.6	270.6	4.51	166.063	1	ISF	ISF	147.043	147.043	147.041	147.045	265.6	275.6		3715	HMDB0000779					C00994	3848	2-hydroxy-3-phenylpropanoic acid				InChI=1S/C9H10O3/c10-8(9(11)12)6-7-4-2-1-3-5-7/h1-5,8,10H,6H2,(H,11,12)	VOXXWSYKYCBWHO-UHFFFAOYSA-N	OC(Cc1ccccc1)C(O)=O	http://purl.bioontology.org/ontology/NCBITAXON/9606	Homo sapiens
RNEG-068.1	Indoxyl glucuronide	Indoxyl glucuronide	CHEBI:145223	Organooxygen compounds	Carbohydrates and carbohydrate conjugates	Tryptophan Metabolism	203.4	203.4	3.39	309.085	1	M-H	M-H	308.078	308.078	308.073	308.082	198.4	208.4			HMDB0010319	Carbohydrates and carbohydrate conjugates						(2S,3S,4S,5R,6S)-3,4,5-trihydroxy-6-(1H-indol-3-yloxy)oxane-2-carboxylic acid				InChI=1S/C14H15NO7/c16-9-10(17)12(13(19)20)22-14(11(9)18)21-8-5-15-7-4-2-1-3-6(7)8/h1-5,9-12,14-18H,(H,19,20)/t9-,10-,11+,12-,14+/m0/s1	KUYNOZVWCFXSNE-BYNIDDHOSA-N	O1[C@@H](OC=2C=3C(NC2)=CC=CC3)[C@H](O)[C@@H](O)[C@H](O)[C@H]1C(=O)O	http://purl.bioontology.org/ontology/NCBITAXON/9606	Homo sapiens
RNEG-068.2	Indoxyl glucuronide	Indoxyl glucuronide	CHEBI:145223	Organooxygen compounds	Carbohydrates and carbohydrate conjugates	Tryptophan Metabolism	203.4	203.4	3.39	309.085	1	M+Na-2H	M+Na-2H	330.06	330.06	330.055	330.065	198.4	208.4			HMDB0010319	Carbohydrates and carbohydrate conjugates						(2S,3S,4S,5R,6S)-3,4,5-trihydroxy-6-(1H-indol-3-yloxy)oxane-2-carboxylic acid				InChI=1S/C14H15NO7/c16-9-10(17)12(13(19)20)22-14(11(9)18)21-8-5-15-7-4-2-1-3-6(7)8/h1-5,9-12,14-18H,(H,19,20)/t9-,10-,11+,12-,14+/m0/s1	KUYNOZVWCFXSNE-BYNIDDHOSA-N	O1[C@@H](OC=2C=3C(NC2)=CC=CC3)[C@H](O)[C@@H](O)[C@H](O)[C@H]1C(=O)O	http://purl.bioontology.org/ontology/NCBITAXON/9606	Homo sapiens
RNEG-069.1	Na-acetyl-L-arginine	Na-acetyl-L-arginine	CHEBI:40521	Carboxylic acids and derivatives	Amino acids, peptides, and analogues		54.6	54.6	0.91	216.122	1	M-H	M-H	215.115	215.115	215.112	215.118	49.6	59.6			HMDB0004620	Amino acids, peptides, and analogues						(2S)-5-carbamimidamido-2-acetamidopentanoic acid				InChI=1S/C8H16N4O3/c1-5(13)12-6(7(14)15)3-2-4-11-8(9)10/h6H,2-4H2,1H3,(H,12,13)(H,14,15)(H4,9,10,11)/t6-/m0/s1	SNEIUMQYRCDYCH-LURJTMIESA-N	CC(=O)N[C@@H](CCCNC(N)=N)C(O)=O	http://purl.bioontology.org/ontology/NCBITAXON/9606	Homo sapiens
RNEG-069.2	Na-acetyl-L-arginine ISF.1	Na-acetyl-L-arginine	CHEBI:40521	Carboxylic acids and derivatives	Amino acids, peptides, and analogues		54.6	54.6	0.91	216.122	1	ISF	ISF	131.082	131.082	131.08	131.084	49.6	59.6			HMDB0004620	Amino acids, peptides, and analogues						(2S)-5-carbamimidamido-2-acetamidopentanoic acid				InChI=1S/C8H16N4O3/c1-5(13)12-6(7(14)15)3-2-4-11-8(9)10/h6H,2-4H2,1H3,(H,12,13)(H,14,15)(H4,9,10,11)/t6-/m0/s1	SNEIUMQYRCDYCH-LURJTMIESA-N	CC(=O)N[C@@H](CCCNC(N)=N)C(O)=O	http://purl.bioontology.org/ontology/NCBITAXON/9606	Homo sapiens
RNEG-069.3	Na-acetyl-L-arginine ISF.2	Na-acetyl-L-arginine	CHEBI:40521	Carboxylic acids and derivatives	Amino acids, peptides, and analogues		54.6	54.6	0.91	216.122	1	ISF	ISF	129.104	129.104	129.102	129.106	49.6	59.6			HMDB0004620	Amino acids, peptides, and analogues						(2S)-5-carbamimidamido-2-acetamidopentanoic acid				InChI=1S/C8H16N4O3/c1-5(13)12-6(7(14)15)3-2-4-11-8(9)10/h6H,2-4H2,1H3,(H,12,13)(H,14,15)(H4,9,10,11)/t6-/m0/s1	SNEIUMQYRCDYCH-LURJTMIESA-N	CC(=O)N[C@@H](CCCNC(N)=N)C(O)=O	http://purl.bioontology.org/ontology/NCBITAXON/9606	Homo sapiens
RNEG-071.1	Isocitrate	Isocitrate	CHEBI:30887	Carboxylic acids and derivatives	Tricarboxylic acids and derivatives	Citrate cycle (TCA cycle)	46.2	46.2	0.77	192.027	1	M-H	M-H	191.02	191.02	191.017	191.023	41.2	51.2			HMDB0000193	Tricarboxylic acids and derivatives				C00311						InChI=1S/C6H8O7/c7-3(8)1-2(5(10)11)4(9)6(12)13/h2,4,9H,1H2,(H,7,8)(H,10,11)(H,12,13)	ODBLHEXUDAPZAU-UHFFFAOYSA-N	OC(C(CC(O)=O)C(O)=O)C(O)=O	http://purl.bioontology.org/ontology/NCBITAXON/9606	Homo sapiens
RNEG-071.2	Isocitrate ISF.1	Isocitrate	CHEBI:30887	Carboxylic acids and derivatives	Tricarboxylic acids and derivatives	Citrate cycle (TCA cycle)	46.2	46.2	0.77	192.027	1	ISF	ISF	173.009	173.009	173.006	173.011	41.2	51.2			HMDB0000193	Tricarboxylic acids and derivatives				C00311						InChI=1S/C6H8O7/c7-3(8)1-2(5(10)11)4(9)6(12)13/h2,4,9H,1H2,(H,7,8)(H,10,11)(H,12,13)	ODBLHEXUDAPZAU-UHFFFAOYSA-N	OC(C(CC(O)=O)C(O)=O)C(O)=O	http://purl.bioontology.org/ontology/NCBITAXON/9606	Homo sapiens
RNEG-071.3	Isocitrate ISF.2	Isocitrate	CHEBI:30887	Carboxylic acids and derivatives	Tricarboxylic acids and derivatives	Citrate cycle (TCA cycle)	46.2	46.2	0.77	192.027	1	ISF	ISF	111.009	111.009	111.007	111.01	41.2	51.2			HMDB0000193	Tricarboxylic acids and derivatives				C00311						InChI=1S/C6H8O7/c7-3(8)1-2(5(10)11)4(9)6(12)13/h2,4,9H,1H2,(H,7,8)(H,10,11)(H,12,13)	ODBLHEXUDAPZAU-UHFFFAOYSA-N	OC(C(CC(O)=O)C(O)=O)C(O)=O	http://purl.bioontology.org/ontology/NCBITAXON/9606	Homo sapiens
RNEG-071.4	Isocitrate ISF.3	Isocitrate	CHEBI:30887	Carboxylic acids and derivatives	Tricarboxylic acids and derivatives	Citrate cycle (TCA cycle)	46.2	46.2	0.77	192.027	1	ISF	ISF	154.998	154.998	154.996	155	41.2	51.2			HMDB0000193	Tricarboxylic acids and derivatives				C00311						InChI=1S/C6H8O7/c7-3(8)1-2(5(10)11)4(9)6(12)13/h2,4,9H,1H2,(H,7,8)(H,10,11)(H,12,13)	ODBLHEXUDAPZAU-UHFFFAOYSA-N	OC(C(CC(O)=O)C(O)=O)C(O)=O	http://purl.bioontology.org/ontology/NCBITAXON/9606	Homo sapiens
RNEG-074.1	Phenylacetylglycine	Phenylacetylglycine	CHEBI:27480	Carboxylic acids and derivatives	Amino acids, peptides, and analogues	Phenylalanine metabolism	240.6	240.6	4.01	193.074	1	M-H	M-H	192.066	192.066	192.063	192.069	235.6	245.6			HMDB0000821	Amino acids, peptides, and analogues				C05598						InChI=1S/C10H11NO3/c12-9(11-7-10(13)14)6-8-4-2-1-3-5-8/h1-5H,6-7H2,(H,11,12)(H,13,14)	UTYVDVLMYQPLQB-UHFFFAOYSA-N	OC(=O)CNC(=O)Cc1ccccc1	http://purl.bioontology.org/ontology/NCBITAXON/9606	Homo sapiens
RNEG-074.2	Phenylacetylglycine ISF.1	Phenylacetylglycine	CHEBI:27480	Carboxylic acids and derivatives	Amino acids, peptides, and analogues	Phenylalanine metabolism	240.6	240.6	4.01	193.074	1	ISF	ISF	74.0237	74.0237	74.0226	74.0248	235.6	245.6			HMDB0000821	Amino acids, peptides, and analogues				C05598						InChI=1S/C10H11NO3/c12-9(11-7-10(13)14)6-8-4-2-1-3-5-8/h1-5H,6-7H2,(H,11,12)(H,13,14)	UTYVDVLMYQPLQB-UHFFFAOYSA-N	OC(=O)CNC(=O)Cc1ccccc1	http://purl.bioontology.org/ontology/NCBITAXON/9606	Homo sapiens
RNEG-075.1	4-Hydroxyphenylacetate	4-Hydroxyphenylacetate	CHEBI:18101	Phenols	1-hydroxy-2-unsubstituted benzenoids	Tyrosine metabolism	204.6	204.6	3.41	152.047	1	M-H	M-H	151.039	151.039	151.037	151.041	199.6	209.6			HMDB0000020	1-hydroxy-2-unsubstituted benzenoids				C00642						InChI=1S/C8H8O3/c9-7-3-1-6(2-4-7)5-8(10)11/h1-4,9H,5H2,(H,10,11)	XQXPVVBIMDBYFF-UHFFFAOYSA-N	OC(=O)Cc1ccc(O)cc1	http://purl.bioontology.org/ontology/NCBITAXON/9606	Homo sapiens
RNEG-075.2	4-Hydroxyphenylacetate	4-Hydroxyphenylacetate	CHEBI:18101	Phenols	1-hydroxy-2-unsubstituted benzenoids	Tyrosine metabolism	204.6	204.6	3.41	152.047	1	M+Na.formate-H	M+Na.formate-H	219.026	219.026	219.023	219.029	199.6	209.6			HMDB0000020	1-hydroxy-2-unsubstituted benzenoids				C00642						InChI=1S/C8H8O3/c9-7-3-1-6(2-4-7)5-8(10)11/h1-4,9H,5H2,(H,10,11)	XQXPVVBIMDBYFF-UHFFFAOYSA-N	OC(=O)Cc1ccc(O)cc1	http://purl.bioontology.org/ontology/NCBITAXON/9606	Homo sapiens
RNEG-075.3	4-Hydroxyphenylacetate ISF.1	4-Hydroxyphenylacetate	CHEBI:18101	Phenols	1-hydroxy-2-unsubstituted benzenoids	Tyrosine metabolism	204.6	204.6	3.41	152.047	1	ISF	ISF	107.049	107.049	107.047	107.051	199.6	209.6			HMDB0000020	1-hydroxy-2-unsubstituted benzenoids				C00642						InChI=1S/C8H8O3/c9-7-3-1-6(2-4-7)5-8(10)11/h1-4,9H,5H2,(H,10,11)	XQXPVVBIMDBYFF-UHFFFAOYSA-N	OC(=O)Cc1ccc(O)cc1	http://purl.bioontology.org/ontology/NCBITAXON/9606	Homo sapiens
RNEG-078.1	4-Hydroxybenzoate	4-Hydroxybenzoate	CHEBI:30763	Benzene and substituted derivatives	Benzoic acids and derivatives	Ubiquinone and other terpenoid-quinone biosynthesis; Benzoate degradation; Microbial metabolism in diverse environments	189.6	189.6	3.16	138.032	1	M-H	M-H	137.024	137.024	137.022	137.026	184.6	194.6			HMDB0000500	Benzoic acids and derivatives				C00156						InChI=1S/C7H6O3/c8-6-3-1-5(2-4-6)7(9)10/h1-4,8H,(H,9,10)	FJKROLUGYXJWQN-UHFFFAOYSA-N	OC(=O)c1ccc(O)cc1	http://purl.bioontology.org/ontology/NCBITAXON/9606	Homo sapiens
RNEG-078.2	4-Hydroxybenzoate ISF.1	4-Hydroxybenzoate	CHEBI:30763	Benzene and substituted derivatives	Benzoic acids and derivatives	Ubiquinone and other terpenoid-quinone biosynthesis; Benzoate degradation; Microbial metabolism in diverse environments	189.6	189.6	3.16	138.032	1	ISF	ISF	93.034	93.034	93.0326	93.0354	184.6	194.6			HMDB0000500	Benzoic acids and derivatives				C00156						InChI=1S/C7H6O3/c8-6-3-1-5(2-4-6)7(9)10/h1-4,8H,(H,9,10)	FJKROLUGYXJWQN-UHFFFAOYSA-N	OC(=O)c1ccc(O)cc1	http://purl.bioontology.org/ontology/NCBITAXON/9606	Homo sapiens
RNEG-079.1	Citraconate	Citraconate	CHEBI:17626	Fatty Acyls	Fatty acids and conjugates	Valine, leucine and isoleucine biosynthesis	103.8	103.8	1.73	130.027	1	M-H	M-H	129.019	129.019	129.017	129.021	98.8	108.8			HMDB0000634	Fatty acids and conjugates				C02226						InChI=1S/C5H6O4/c1-3(5(8)9)2-4(6)7/h2H,1H3,(H,6,7)(H,8,9)/b3-2-	HNEGQIOMVPPMNR-IHWYPQMZSA-N	C\C(=C\C(O)=O)C(O)=O	http://purl.bioontology.org/ontology/NCBITAXON/9606	Homo sapiens
RNEG-079.2	Citraconate ISF.1	Citraconate	CHEBI:17626	Fatty Acyls	Fatty acids and conjugates	Valine, leucine and isoleucine biosynthesis	103.8	103.8	1.73	130.027	1	ISF	ISF	85.028	85.028	85.0267	85.0293	98.8	108.8			HMDB0000634	Fatty acids and conjugates				C02226						InChI=1S/C5H6O4/c1-3(5(8)9)2-4(6)7/h2H,1H3,(H,6,7)(H,8,9)/b3-2-	HNEGQIOMVPPMNR-IHWYPQMZSA-N	C\C(=C\C(O)=O)C(O)=O	http://purl.bioontology.org/ontology/NCBITAXON/9606	Homo sapiens
RNEG-080.1	Cis-aconitate	Cis-aconitate	CHEBI:32805	Carboxylic acids and derivatives	Tricarboxylic acids and derivatives	Citrate cycle (TCA cycle)	78	78	1.3	174.016	1	M-H	M-H	173.008	173.008	173.006	173.011	73	83			HMDB0000072	Tricarboxylic acids and derivatives				C00417						InChI=1S/C6H6O6/c7-4(8)1-3(6(11)12)2-5(9)10/h1H,2H2,(H,7,8)(H,9,10)(H,11,12)/b3-1-	GTZCVFVGUGFEME-IWQZZHSRSA-N	OC(=O)C\C(=C\C(O)=O)C(O)=O	http://purl.bioontology.org/ontology/NCBITAXON/9606	Homo sapiens
RNEG-080.2	Cis-aconitate ISF.1	Cis-aconitate	CHEBI:32805	Carboxylic acids and derivatives	Tricarboxylic acids and derivatives	Citrate cycle (TCA cycle)	78	78	1.3	174.016	1	ISF	ISF	129.018	129.018	129.016	129.02	73	83			HMDB0000072	Tricarboxylic acids and derivatives				C00417						InChI=1S/C6H6O6/c7-4(8)1-3(6(11)12)2-5(9)10/h1H,2H2,(H,7,8)(H,9,10)(H,11,12)/b3-1-	GTZCVFVGUGFEME-IWQZZHSRSA-N	OC(=O)C\C(=C\C(O)=O)C(O)=O	http://purl.bioontology.org/ontology/NCBITAXON/9606	Homo sapiens
RNEG-080.3	Cis-aconitate ISF.2	Cis-aconitate	CHEBI:32805	Carboxylic acids and derivatives	Tricarboxylic acids and derivatives	Citrate cycle (TCA cycle)	78	78	1.3	174.016	1	ISF	ISF	85.028	85.028	85.0267	85.0293	73	83			HMDB0000072	Tricarboxylic acids and derivatives				C00417						InChI=1S/C6H6O6/c7-4(8)1-3(6(11)12)2-5(9)10/h1H,2H2,(H,7,8)(H,9,10)(H,11,12)/b3-1-	GTZCVFVGUGFEME-IWQZZHSRSA-N	OC(=O)C\C(=C\C(O)=O)C(O)=O	http://purl.bioontology.org/ontology/NCBITAXON/9606	Homo sapiens

## Sheet: HPOS ROI
cpdID	cpdName	metabolite_identification	database_identifier	HMDBClass	HMDBSubClass	Pathway (Kegg)	rt	retention_time	rt (minutes)	cpdMonoisotopicMZ	charge	ion	modification	mass_to_charge	mz	mzMin	mzMax	rtMin	rtMax	fragmentation	chemspiderID	HMDBID	HMDBSubClass	HMDBDirectParent	LMapsID	LMapsSubclass	KEGGID	PubChemID	IUPAC	CAS	chemical_formula	InChI	InChIKey	SMILES	taxid	species	database	database_version	reliability	uri	search_engine	search_engine_score	smallmolecule_abundance_sub	smallmolecule_abundance_stdev_sub	smallmolecule_abundance_std_error_sub
HPOS-002.1	Octenoylcarnitine (C8:1)	Octenoylcarnitine (C8:1)	CHEBI:71012	Fatty Acyls	Fatty acid esters		250.154	250.154	4.2	285.194	1	M+H	M+H	286.201	286.201	286.197	286.206	235.154	265.154		30776708	HMDB0013324							(4S)-4-[(2E)-oct-2-enoyloxy]-4-(trimethylazaniumyl)butanoate			InChI=1S/C15H27NO4/c1-5-6-7-8-9-10-15(19)20-13(11-14(17)18)12-16(2,3)4/h9-10,13H,5-8,11-12H2,1-4H3/b10-9+/t13-/m0/s1	LOSHAHDSFZXVCT-LXKVQUBZSA-N	CCCCC\C=C\C(=O)O[C@@H](CC([O-])=O)C[N+](C)(C)C	http://purl.bioontology.org/ontology/NCBITAXON/9606	Homo sapiens
HPOS-002.2	Octenoylcarnitine (C8:1)	Octenoylcarnitine (C8:1)	CHEBI:71012	Fatty Acyls	Fatty acid esters		250.154	250.154	4.2	285.194	1	M+Na	M+Na	308.182	308.182	308.177	308.187	235.154	265.154		30776708	HMDB0013324							(4S)-4-[(2E)-oct-2-enoyloxy]-4-(trimethylazaniumyl)butanoate			InChI=1S/C15H27NO4/c1-5-6-7-8-9-10-15(19)20-13(11-14(17)18)12-16(2,3)4/h9-10,13H,5-8,11-12H2,1-4H3/b10-9+/t13-/m0/s1	LOSHAHDSFZXVCT-LXKVQUBZSA-N	CCCCC\C=C\C(=O)O[C@@H](CC([O-])=O)C[N+](C)(C)C	http://purl.bioontology.org/ontology/NCBITAXON/9606	Homo sapiens
HPOS-002.3	Octenoylcarnitine (C8:1) ISF.1	Octenoylcarnitine (C8:1)	CHEBI:71012	Fatty Acyls	Fatty acid esters		250.154	250.154	4.2	285.194	1	ISF	ISF	227.128	227.128	227.125	227.131	235.154	265.154		30776708	HMDB0013324							(4S)-4-[(2E)-oct-2-enoyloxy]-4-(trimethylazaniumyl)butanoate			InChI=1S/C15H27NO4/c1-5-6-7-8-9-10-15(19)20-13(11-14(17)18)12-16(2,3)4/h9-10,13H,5-8,11-12H2,1-4H3/b10-9+/t13-/m0/s1	LOSHAHDSFZXVCT-LXKVQUBZSA-N	CCCCC\C=C\C(=O)O[C@@H](CC([O-])=O)C[N+](C)(C)C	http://purl.bioontology.org/ontology/NCBITAXON/9606	Homo sapiens
HPOS-002.4	Octenoylcarnitine (C8:1) ISF.2	Octenoylcarnitine (C8:1)	CHEBI:71012	Fatty Acyls	Fatty acid esters		250.154	250.154	4.2	285.194	1	ISF	ISF	144.102	144.102	144.1	144.104	235.154	265.154		30776708	HMDB0013324							(4S)-4-[(2E)-oct-2-enoyloxy]-4-(trimethylazaniumyl)butanoate			InChI=1S/C15H27NO4/c1-5-6-7-8-9-10-15(19)20-13(11-14(17)18)12-16(2,3)4/h9-10,13H,5-8,11-12H2,1-4H3/b10-9+/t13-/m0/s1	LOSHAHDSFZXVCT-LXKVQUBZSA-N	CCCCC\C=C\C(=O)O[C@@H](CC([O-])=O)C[N+](C)(C)C	http://purl.bioontology.org/ontology/NCBITAXON/9606	Homo sapiens
HPOS-004.1	L-Acetylcarnitine	L-Acetylcarnitine	CHEBI:57589	Fatty Acyls	Fatty acid esters	Fatty Acid Metabolism(Acyl Carnitine)	304.31	304.31	5.03	203.116	1	M+H	M+H	204.123	204.123	204.12	204.126	289.31	319.31		21243783	HMDB0000201					C02571		3-(acetyloxy)-4-(trimethylazaniumyl)butanoate			InChI=1S/C9H17NO4/c1-7(11)14-8(5-9(12)13)6-10(2,3)4/h8H,5-6H2,1-4H3/t8-/m1/s1	RDHQFKQIGNGIED-MRVPVSSYSA-N	CC(=O)O[C@H](CC([O-])=O)C[N+](C)(C)C	http://purl.bioontology.org/ontology/NCBITAXON/9606	Homo sapiens
HPOS-004.2	L-Acetylcarnitine	L-Acetylcarnitine	CHEBI:57589	Fatty Acyls	Fatty acid esters	Fatty Acid Metabolism(Acyl Carnitine)	304.31	304.31	5.03	203.116	1	M+Na	M+Na	226.104	226.104	226.101	226.107	289.31	319.31		21243783	HMDB0000201					C02571		3-(acetyloxy)-4-(trimethylazaniumyl)butanoate			InChI=1S/C9H17NO4/c1-7(11)14-8(5-9(12)13)6-10(2,3)4/h8H,5-6H2,1-4H3/t8-/m1/s1	RDHQFKQIGNGIED-MRVPVSSYSA-N	CC(=O)O[C@H](CC([O-])=O)C[N+](C)(C)C	http://purl.bioontology.org/ontology/NCBITAXON/9606	Homo sapiens
HPOS-004.3	L-Acetylcarnitine ISF.1	L-Acetylcarnitine	CHEBI:57589	Fatty Acyls	Fatty acid esters	Fatty Acid Metabolism(Acyl Carnitine)	304.31	304.31	5.03	203.116	1	ISF	ISF	145.048	145.048	145.046	145.05	289.31	319.31		21243783	HMDB0000201					C02571		3-(acetyloxy)-4-(trimethylazaniumyl)butanoate			InChI=1S/C9H17NO4/c1-7(11)14-8(5-9(12)13)6-10(2,3)4/h8H,5-6H2,1-4H3/t8-/m1/s1	RDHQFKQIGNGIED-MRVPVSSYSA-N	CC(=O)O[C@H](CC([O-])=O)C[N+](C)(C)C	http://purl.bioontology.org/ontology/NCBITAXON/9606	Homo sapiens
HPOS-004.4	L-Acetylcarnitine ISF.2	L-Acetylcarnitine	CHEBI:57589	Fatty Acyls	Fatty acid esters	Fatty Acid Metabolism(Acyl Carnitine)	304.31	304.31	5.03	203.116	1	ISF	ISF	85.028	85.028	85.0267	85.0293	289.31	319.31		21243783	HMDB0000201					C02571		3-(acetyloxy)-4-(trimethylazaniumyl)butanoate			InChI=1S/C9H17NO4/c1-7(11)14-8(5-9(12)13)6-10(2,3)4/h8H,5-6H2,1-4H3/t8-/m1/s1	RDHQFKQIGNGIED-MRVPVSSYSA-N	CC(=O)O[C@H](CC([O-])=O)C[N+](C)(C)C	http://purl.bioontology.org/ontology/NCBITAXON/9606	Homo sapiens
HPOS-006.1	Asymmetric Dimethylarginine	Asymmetric Dimethylarginine	CHEBI:17929	Carboxylic acids and derivatives	Amino acids, peptides, and analogues	Urea cycle; Arginine and Proline Metabolism	358.239	358.239	5.913	202.143	1	M+H	M+H	203.15	203.15	203.147	203.153	343.239	373.239		110375	HMDB0001539					C03626		(2S)-2-amino-5-[(E)-[amino(dimethylamino)methylidene]amino]pentanoic acid			InChI=1S/C8H18N4O2/c1-12(2)8(10)11-5-3-4-6(9)7(13)14/h6H,3-5,9H2,1-2H3,(H2,10,11)(H,13,14)/t6-/m0/s1	YDGMGEXADBMOMJ-LURJTMIESA-N	CN(C)C(=N)NCCC[C@H](N)C(O)=O	http://purl.bioontology.org/ontology/NCBITAXON/9606	Homo sapiens
HPOS-006.2	Asymmetric Dimethylarginine ISF.1	Asymmetric Dimethylarginine	CHEBI:17929	Carboxylic acids and derivatives	Amino acids, peptides, and analogues	Urea cycle; Arginine and Proline Metabolism	358.239	358.239	5.913	202.143	1	ISF	ISF	158.128	158.128	158.126	158.13	343.239	373.239		110375	HMDB0001539					C03626		(2S)-2-amino-5-[(E)-[amino(dimethylamino)methylidene]amino]pentanoic acid			InChI=1S/C8H18N4O2/c1-12(2)8(10)11-5-3-4-6(9)7(13)14/h6H,3-5,9H2,1-2H3,(H2,10,11)(H,13,14)/t6-/m0/s1	YDGMGEXADBMOMJ-LURJTMIESA-N	CN(C)C(=N)NCCC[C@H](N)C(O)=O	http://purl.bioontology.org/ontology/NCBITAXON/9606	Homo sapiens
HPOS-006.3	Asymmetric Dimethylarginine ISF.2	Asymmetric Dimethylarginine	CHEBI:17929	Carboxylic acids and derivatives	Amino acids, peptides, and analogues	Urea cycle; Arginine and Proline Metabolism	358.239	358.239	5.913	202.143	1	ISF	ISF	116.07	116.07	116.068	116.072	343.239	373.239		110375	HMDB0001539					C03626		(2S)-2-amino-5-[(E)-[amino(dimethylamino)methylidene]amino]pentanoic acid			InChI=1S/C8H18N4O2/c1-12(2)8(10)11-5-3-4-6(9)7(13)14/h6H,3-5,9H2,1-2H3,(H2,10,11)(H,13,14)/t6-/m0/s1	YDGMGEXADBMOMJ-LURJTMIESA-N	CN(C)C(=N)NCCC[C@H](N)C(O)=O	http://purl.bioontology.org/ontology/NCBITAXON/9606	Homo sapiens
HPOS-006.4	Asymmetric Dimethylarginine ISF.3	Asymmetric Dimethylarginine	CHEBI:17929	Carboxylic acids and derivatives	Amino acids, peptides, and analogues	Urea cycle; Arginine and Proline Metabolism	358.239	358.239	5.913	202.143	1	ISF	ISF	88.086	88.086	88.0847	88.0873	343.239	373.239		110375	HMDB0001539					C03626		(2S)-2-amino-5-[(E)-[amino(dimethylamino)methylidene]amino]pentanoic acid			InChI=1S/C8H18N4O2/c1-12(2)8(10)11-5-3-4-6(9)7(13)14/h6H,3-5,9H2,1-2H3,(H2,10,11)(H,13,14)/t6-/m0/s1	YDGMGEXADBMOMJ-LURJTMIESA-N	CN(C)C(=N)NCCC[C@H](N)C(O)=O	http://purl.bioontology.org/ontology/NCBITAXON/9606	Homo sapiens
HPOS-010.1	Hexanoylcarnitine (C6:0)	Hexanoylcarnitine (C6:0)	CHEBI:84834	Fatty Acyls	Fatty acid esters		260.191	260.191	4.33652	259.178	1	M+H	M+H	260.186	260.186	260.182	260.19	245.191	275.191		4932273	HMDB0000705							3-(hexanoyloxy)-4-(trimethylazaniumyl)butanoate			InChI=1S/C13H25NO4/c1-5-6-7-8-13(17)18-11(9-12(15)16)10-14(2,3)4/h11H,5-10H2,1-4H3/t11-/m1/s1	VVPRQWTYSNDTEA-LLVKDONJSA-N	[C@H](OC(CCCCC)=O)(C[N+](C)(C)C)CC(=O)[O-]	http://purl.bioontology.org/ontology/NCBITAXON/9606	Homo sapiens
HPOS-010.2	Hexanoylcarnitine (C6:0) ISF.1	Hexanoylcarnitine (C6:0)	CHEBI:84834	Fatty Acyls	Fatty acid esters		260.191	260.191	4.33652	259.178	1	ISF	ISF	201.113	201.113	201.11	201.116	245.191	275.191		4932273	HMDB0000705							3-(hexanoyloxy)-4-(trimethylazaniumyl)butanoate			InChI=1S/C13H25NO4/c1-5-6-7-8-13(17)18-11(9-12(15)16)10-14(2,3)4/h11H,5-10H2,1-4H3/t11-/m1/s1	VVPRQWTYSNDTEA-LLVKDONJSA-N	[C@H](OC(CCCCC)=O)(C[N+](C)(C)C)CC(=O)[O-]	http://purl.bioontology.org/ontology/NCBITAXON/9606	Homo sapiens
HPOS-011.1	Glutarylcarnitine	Glutarylcarnitine	CHEBI:82952	Hydroxy acids and derivatives	Beta hydroxy acids and derivatives		306.218	306.218	5.10364	275.137	1	M+H	M+H	276.144	276.144	276.14	276.148	291.218	321.218		34448634	HMDB0013130							(3R)-3-[(4-carboxybutanoyl)oxy]-4-(trimethylazaniumyl)butanoate			InChI=1S/C12H21NO6/c1-13(2,3)8-9(7-11(16)17)19-12(18)6-4-5-10(14)15/h9H,4-8H2,1-3H3,(H-,14,15,16,17)/t9-/m1/s1	NXJAXUYOQLTISD-SECBINFHSA-N	C[N+](C)(C)C[C@@H](CC([O-])=O)OC(=O)CCCC(O)=O	http://purl.bioontology.org/ontology/NCBITAXON/9606	Homo sapiens
HPOS-011.2	Glutarylcarnitine	Glutarylcarnitine	CHEBI:82952	Hydroxy acids and derivatives	Beta hydroxy acids and derivatives		306.218	306.218	5.10364	275.137	1	M+Na	M+Na	298.128	298.128	298.124	298.132	291.218	321.218		34448634	HMDB0013130							(3R)-3-[(4-carboxybutanoyl)oxy]-4-(trimethylazaniumyl)butanoate			InChI=1S/C12H21NO6/c1-13(2,3)8-9(7-11(16)17)19-12(18)6-4-5-10(14)15/h9H,4-8H2,1-3H3,(H-,14,15,16,17)/t9-/m1/s1	NXJAXUYOQLTISD-SECBINFHSA-N	C[N+](C)(C)C[C@@H](CC([O-])=O)OC(=O)CCCC(O)=O	http://purl.bioontology.org/ontology/NCBITAXON/9606	Homo sapiens
HPOS-011.3	Glutarylcarnitine ISF.1	Glutarylcarnitine	CHEBI:82952	Hydroxy acids and derivatives	Beta hydroxy acids and derivatives		306.218	306.218	5.10364	275.137	1	ISF	ISF	217.072	217.072	217.069	217.075	291.218	321.218		34448634	HMDB0013130							(3R)-3-[(4-carboxybutanoyl)oxy]-4-(trimethylazaniumyl)butanoate			InChI=1S/C12H21NO6/c1-13(2,3)8-9(7-11(16)17)19-12(18)6-4-5-10(14)15/h9H,4-8H2,1-3H3,(H-,14,15,16,17)/t9-/m1/s1	NXJAXUYOQLTISD-SECBINFHSA-N	C[N+](C)(C)C[C@@H](CC([O-])=O)OC(=O)CCCC(O)=O	http://purl.bioontology.org/ontology/NCBITAXON/9606	Homo sapiens
HPOS-012.1	Isovalerylcarnitine	Isovalerylcarnitine	CHEBI:73025	Fatty Acyls	Fatty acid esters		263.266	263.266	4.38777	245.163	1	M+H	M+H	246.17	246.17	246.166	246.174	248.266	278.266		4932271	HMDB0000688							3-[(3-methylbutanoyl)oxy]-4-(trimethylazaniumyl)butanoate			InChI=1S/C12H23NO4/c1-9(2)6-12(16)17-10(7-11(14)15)8-13(3,4)5/h9-10H,6-8H2,1-5H3	IGQBPDJNUXPEMT-UHFFFAOYSA-N	CC(C)CC(=O)OC(CC([O-])=O)C[N+](C)(C)C	http://purl.bioontology.org/ontology/NCBITAXON/9606	Homo sapiens
HPOS-012.2	Isovalerylcarnitine	Isovalerylcarnitine	CHEBI:73025	Fatty Acyls	Fatty acid esters		263.266	263.266	4.38777	245.163	1	M+Na	M+Na	268.151	268.151	268.147	268.155	248.266	278.266		4932271	HMDB0000688							3-[(3-methylbutanoyl)oxy]-4-(trimethylazaniumyl)butanoate			InChI=1S/C12H23NO4/c1-9(2)6-12(16)17-10(7-11(14)15)8-13(3,4)5/h9-10H,6-8H2,1-5H3	IGQBPDJNUXPEMT-UHFFFAOYSA-N	CC(C)CC(=O)OC(CC([O-])=O)C[N+](C)(C)C	http://purl.bioontology.org/ontology/NCBITAXON/9606	Homo sapiens
HPOS-012.3	Isovalerylcarnitine ISF.1	Isovalerylcarnitine	CHEBI:73025	Fatty Acyls	Fatty acid esters		263.266	263.266	4.38777	245.163	1	ISF	ISF	187.097	187.097	187.094	187.1	248.266	278.266		4932271	HMDB0000688							3-[(3-methylbutanoyl)oxy]-4-(trimethylazaniumyl)butanoate			InChI=1S/C12H23NO4/c1-9(2)6-12(16)17-10(7-11(14)15)8-13(3,4)5/h9-10H,6-8H2,1-5H3	IGQBPDJNUXPEMT-UHFFFAOYSA-N	CC(C)CC(=O)OC(CC([O-])=O)C[N+](C)(C)C	http://purl.bioontology.org/ontology/NCBITAXON/9606	Homo sapiens
HPOS-014.1	Histidine	Histidine	CHEBI:15971	Carboxylic acids and derivatives	Amino acids, peptides, and analogues	Histidine Metabolism	369.036	369.036	6.15059	155.069	1	M+H	M+H	156.077	156.077	156.074	156.079	354.036	384.036		6038	HMDB0000177					C00135		(2S)-2-amino-3-(1H-imidazol-5-yl)propanoic acid			InChI=1S/C6H9N3O2/c7-5(6(10)11)1-4-2-8-3-9-4/h2-3,5H,1,7H2,(H,8,9)(H,10,11)/t5-/m0/s1	HNDVDQJCIGZPNO-YFKPBYRVSA-N	N[C@@H](Cc1c[nH]cn1)C(O)=O	http://purl.bioontology.org/ontology/NCBITAXON/9606	Homo sapiens
HPOS-014.2	Histidine	Histidine	CHEBI:15971	Carboxylic acids and derivatives	Amino acids, peptides, and analogues	Histidine Metabolism	369.036	369.036	6.15059	155.069	1	M+Na	M+Na	178.058	178.058	178.055	178.061	354.036	384.036		6038	HMDB0000177					C00135		(2S)-2-amino-3-(1H-imidazol-5-yl)propanoic acid			InChI=1S/C6H9N3O2/c7-5(6(10)11)1-4-2-8-3-9-4/h2-3,5H,1,7H2,(H,8,9)(H,10,11)/t5-/m0/s1	HNDVDQJCIGZPNO-YFKPBYRVSA-N	N[C@@H](Cc1c[nH]cn1)C(O)=O	http://purl.bioontology.org/ontology/NCBITAXON/9606	Homo sapiens
HPOS-014.3	Histidine ISF.1	Histidine	CHEBI:15971	Carboxylic acids and derivatives	Amino acids, peptides, and analogues	Histidine Metabolism	369.036	369.036	6.15059	155.069	1	ISF	ISF	110.071	110.071	110.069	110.073	354.036	384.036		6038	HMDB0000177					C00135		(2S)-2-amino-3-(1H-imidazol-5-yl)propanoic acid			InChI=1S/C6H9N3O2/c7-5(6(10)11)1-4-2-8-3-9-4/h2-3,5H,1,7H2,(H,8,9)(H,10,11)/t5-/m0/s1	HNDVDQJCIGZPNO-YFKPBYRVSA-N	N[C@@H](Cc1c[nH]cn1)C(O)=O	http://purl.bioontology.org/ontology/NCBITAXON/9606	Homo sapiens
HPOS-016.1	N6,N6,N6-Trimethyllysine	N6,N6,N6-Trimethyllysine	CHEBI:17311	Carboxylic acids and derivatives	Amino acids, peptides, and analogues	Lysine Metabolism	369.773	369.773	6.16288	188.152	1	M+H	M+H	189.16	189.16	189.157	189.163	354.773	384.773		11312298	HMDB0001325					C03793		(2S)-2-amino-6-(trimethylazaniumyl)hexanoate			InChI=1S/C9H20N2O2/c1-11(2,3)7-5-4-6-8(10)9(12)13/h8H,4-7,10H2,1-3H3/p+1/t8-/m0/s1	MXNRLFUSFKVQSK-QMMMGPOBSA-O	OC(=O)[C@@H](N)CCCC[N+](C)(C)C	http://purl.bioontology.org/ontology/NCBITAXON/9606	Homo sapiens
HPOS-016.2	N6,N6,N6-Trimethyllysine ISF.1	N6,N6,N6-Trimethyllysine	CHEBI:17311	Carboxylic acids and derivatives	Amino acids, peptides, and analogues	Lysine Metabolism	369.773	369.773	6.16288	188.152	1	ISF	ISF	130.085	130.085	130.083	130.087	354.773	384.773		11312298	HMDB0001325					C03793		(2S)-2-amino-6-(trimethylazaniumyl)hexanoate			InChI=1S/C9H20N2O2/c1-11(2,3)7-5-4-6-8(10)9(12)13/h8H,4-7,10H2,1-3H3/p+1/t8-/m0/s1	MXNRLFUSFKVQSK-QMMMGPOBSA-O	OC(=O)[C@@H](N)CCCC[N+](C)(C)C	http://purl.bioontology.org/ontology/NCBITAXON/9606	Homo sapiens
HPOS-016.3	N6,N6,N6-Trimethyllysine ISF.2	N6,N6,N6-Trimethyllysine	CHEBI:17311	Carboxylic acids and derivatives	Amino acids, peptides, and analogues	Lysine Metabolism	369.773	369.773	6.16288	188.152	1	ISF	ISF	84.08	84.08	84.0787	84.0813	354.773	384.773		11312298	HMDB0001325					C03793		(2S)-2-amino-6-(trimethylazaniumyl)hexanoate			InChI=1S/C9H20N2O2/c1-11(2,3)7-5-4-6-8(10)9(12)13/h8H,4-7,10H2,1-3H3/p+1/t8-/m0/s1	MXNRLFUSFKVQSK-QMMMGPOBSA-O	OC(=O)[C@@H](N)CCCC[N+](C)(C)C	http://purl.bioontology.org/ontology/NCBITAXON/9606	Homo sapiens
HPOS-020.1	Proline Betaine	Proline Betaine	CHEBI:35280	Carboxylic acids and derivatives	Amino acids, peptides, and analogues	Food Component/Plant	294.789	294.789	4.91316	143.095	1	M+Na	M+Na	166.084	166.084	166.081	166.086	279.789	309.789		103115	HMDB0004827					C10172		(2S)-1,1-dimethylpyrrolidin-1-ium-2-carboxylate			InChI=1S/C7H13NO2/c1-8(2)5-3-4-6(8)7(9)10/h6H,3-5H2,1-2H3/t6-/m0/s1	CMUNUTVVOOHQPW-LURJTMIESA-N	C[N+]1(C)CCC[C@H]1C([O-])=O	http://purl.bioontology.org/ontology/NCBITAXON/9606	Homo sapiens
HPOS-020.2	Proline Betaine	Proline Betaine	CHEBI:35280	Carboxylic acids and derivatives	Amino acids, peptides, and analogues	Food Component/Plant	294.789	294.789	4.91316	143.095	1	M+H	M+H	144.102	144.102	144.1	144.104	279.789	309.789		103115	HMDB0004827					C10172		(2S)-1,1-dimethylpyrrolidin-1-ium-2-carboxylate			InChI=1S/C7H13NO2/c1-8(2)5-3-4-6(8)7(9)10/h6H,3-5H2,1-2H3/t6-/m0/s1	CMUNUTVVOOHQPW-LURJTMIESA-N	C[N+]1(C)CCC[C@H]1C([O-])=O	http://purl.bioontology.org/ontology/NCBITAXON/9606	Homo sapiens
HPOS-020.3	Proline Betaine ISF.1	Proline Betaine	CHEBI:35280	Carboxylic acids and derivatives	Amino acids, peptides, and analogues	Food Component/Plant	294.789	294.789	4.91316	143.095	1	ISF	ISF	84.082	84.082	84.0807	84.0833	279.789	309.789		103115	HMDB0004827					C10172		(2S)-1,1-dimethylpyrrolidin-1-ium-2-carboxylate			InChI=1S/C7H13NO2/c1-8(2)5-3-4-6(8)7(9)10/h6H,3-5H2,1-2H3/t6-/m0/s1	CMUNUTVVOOHQPW-LURJTMIESA-N	C[N+]1(C)CCC[C@H]1C([O-])=O	http://purl.bioontology.org/ontology/NCBITAXON/9606	Homo sapiens
HPOS-025.1	Trigonelline	Trigonelline	CHEBI:18123	Not available	Not available	Nicotinate and Nicotinamide Metabolism	290.998	290.998	4.84997	137.048	1	M+H	M+H	138.055	138.055	138.053	138.057	275.998	305.998		5369	HMDB0000875					C01004		1-methylpyridin-1-ium-3-carboxylate			InChI=1S/C7H7NO2/c1-8-4-2-3-6(5-8)7(9)10/h2-5H,1H3	WWNNZCOKKKDOPX-UHFFFAOYSA-N	C[n+]1cccc(c1)C([O-])=O	http://purl.bioontology.org/ontology/NCBITAXON/9606	Homo sapiens
HPOS-025.2	Trigonelline ISF.1	Trigonelline	CHEBI:18123	Not available	Not available	Nicotinate and Nicotinamide Metabolism	290.998	290.998	4.84997	137.048	1	ISF	ISF	94.065	94.065	94.0636	94.0664	275.998	305.998		5369	HMDB0000875					C01004		1-methylpyridin-1-ium-3-carboxylate			InChI=1S/C7H7NO2/c1-8-4-2-3-6(5-8)7(9)10/h2-5H,1H3	WWNNZCOKKKDOPX-UHFFFAOYSA-N	C[n+]1cccc(c1)C([O-])=O	http://purl.bioontology.org/ontology/NCBITAXON/9606	Homo sapiens
HPOS-025.3	Trigonelline ISF.2	Trigonelline	CHEBI:18123	Not available	Not available	Nicotinate and Nicotinamide Metabolism	290.998	290.998	4.84997	137.048	1	ISF	ISF	92.045	92.045	92.0436	92.0464	275.998	305.998		5369	HMDB0000875					C01004		1-methylpyridin-1-ium-3-carboxylate			InChI=1S/C7H7NO2/c1-8-4-2-3-6(5-8)7(9)10/h2-5H,1H3	WWNNZCOKKKDOPX-UHFFFAOYSA-N	C[n+]1cccc(c1)C([O-])=O	http://purl.bioontology.org/ontology/NCBITAXON/9606	Homo sapiens
HPOS-028.1	N-Acetylputrescine	N-Acetylputrescine	CHEBI:17768	Carboximidic acids and derivatives	Carboximidic acids	Polyamine Metabolism	264.073	264.073	4.40121	130.111	1	M+H	M+H	131.118	131.118	131.116	131.12	249.073	279.073			HMDB0002064					C02714					InChI=1S/C6H14N2O/c1-6(9)8-5-3-2-4-7/h2-5,7H2,1H3,(H,8,9)	WWNNZCOKKKDOPX-UHFFFAOYSA-N	C[n+]1cccc(c1)C([O-])=O	http://purl.bioontology.org/ontology/NCBITAXON/9606	Homo sapiens
HPOS-028.2	N-Acetylputrescine	N-Acetylputrescine	CHEBI:17768	Carboximidic acids and derivatives	Carboximidic acids	Polyamine Metabolism	264.073	264.073	4.40121	130.111	1	M+Na	M+Na	153.098	153.098	153.096	153.101	249.073	279.073			HMDB0002064					C02714					InChI=1S/C6H14N2O/c1-6(9)8-5-3-2-4-7/h2-5,7H2,1H3,(H,8,9)	WWNNZCOKKKDOPX-UHFFFAOYSA-N	C[n+]1cccc(c1)C([O-])=O	http://purl.bioontology.org/ontology/NCBITAXON/9606	Homo sapiens
HPOS-028.3	N-Acetylputrescine ISF.1	N-Acetylputrescine	CHEBI:17768	Carboximidic acids and derivatives	Carboximidic acids	Polyamine Metabolism	264.073	264.073	4.40121	130.111	1	ISF	ISF	114.09	114.09	114.088	114.092	249.073	279.073			HMDB0002064					C02714					InChI=1S/C6H14N2O/c1-6(9)8-5-3-2-4-7/h2-5,7H2,1H3,(H,8,9)	WWNNZCOKKKDOPX-UHFFFAOYSA-N	C[n+]1cccc(c1)C([O-])=O	http://purl.bioontology.org/ontology/NCBITAXON/9606	Homo sapiens
HPOS-029.1	4-Trimethylammoniobutanoate	4-Trimethylammoniobutanoate	CHEBI:16244	Fatty Acyls	Fatty acids and conjugates	Lysine Metabolism	294.509	294.509	4.90849	146.118	1	M	M	146.118	146.118	146.116	146.12	279.509	309.509			HMDB0001161					C01181					InChI=1S/C7H15NO2/c1-8(2,3)6-4-5-7(9)10/h4-6H2,1-3H3	JHPNVNIEXXLNTR-UHFFFAOYSA-N	C[N+](C)(C)CCCC([O-])=O	http://purl.bioontology.org/ontology/NCBITAXON/9606	Homo sapiens
HPOS-029.2	4-Trimethylammoniobutanoate ISF.1	4-Trimethylammoniobutanoate	CHEBI:16244	Fatty Acyls	Fatty acids and conjugates	Lysine Metabolism	294.509	294.509	4.90849	146.118	1	ISF	ISF	87.048	87.048	87.0467	87.0493	279.509	309.509			HMDB0001161					C01181					InChI=1S/C7H15NO2/c1-8(2,3)6-4-5-7(9)10/h4-6H2,1-3H3	JHPNVNIEXXLNTR-UHFFFAOYSA-N	C[N+](C)(C)CCCC([O-])=O	http://purl.bioontology.org/ontology/NCBITAXON/9606	Homo sapiens
HPOS-036.1	Creatinine	Creatinine	CHEBI:16737	Carboxylic acids and derivatives	Amino acids, peptides, and analogues	Creatine Metabolism	150.405	150.405	2.50675	113.059	1	M+Na	M+Na	136.048	136.048	136.046	136.05	135.405	165.405			HMDB0000562					C00791					InChI=1S/C4H7N3O/c1-7-2-3(8)6-4(7)5/h2H2,1H3,(H2,5,6,8)	DDRJAANPRJIHGJ-UHFFFAOYSA-N	CN1CC(=O)NC1=N	http://purl.bioontology.org/ontology/NCBITAXON/9606	Homo sapiens
HPOS-036.2	Creatinine	Creatinine	CHEBI:16737	Carboxylic acids and derivatives	Amino acids, peptides, and analogues	Creatine Metabolism	150.405	150.405	2.50675	113.059	1	2M+H	2M+H	227.125	227.125	227.122	227.128	135.405	165.405			HMDB0000562					C00791					InChI=1S/C4H7N3O/c1-7-2-3(8)6-4(7)5/h2H2,1H3,(H2,5,6,8)	DDRJAANPRJIHGJ-UHFFFAOYSA-N	CN1CC(=O)NC1=N	http://purl.bioontology.org/ontology/NCBITAXON/9606	Homo sapiens
HPOS-038.1	1,1-Dimethylbiguanide (Metformin)	1,1-Dimethylbiguanide (Metformin)	CHEBI:6801	Organonitrogen compounds	Guanidines	Drug	205.406	205.406	3.42343	129.101	1	M+H	M+H	130.109	130.109	130.107	130.111	190.406	220.406			HMDB0001921					C07151					InChI=1S/C4H11N5/c1-9(2)4(7)8-3(5)6/h1-2H3,(H5,5,6,7,8)	XZWYZXLIPXDOLR-UHFFFAOYSA-N	CN(C)C(=N)NC(N)=N	http://purl.bioontology.org/ontology/NCBITAXON/9606	Homo sapiens
HPOS-038.2	1,1-Dimethylbiguanide (Metformin) ISF.1	1,1-Dimethylbiguanide (Metformin)	CHEBI:6801	Organonitrogen compounds	Guanidines	Drug	205.406	205.406	3.42343	129.101	1	ISF	ISF	113.081	113.081	113.079	113.083	190.406	220.406			HMDB0001921					C07151					InChI=1S/C4H11N5/c1-9(2)4(7)8-3(5)6/h1-2H3,(H5,5,6,7,8)	XZWYZXLIPXDOLR-UHFFFAOYSA-N	CN(C)C(=N)NC(N)=N	http://purl.bioontology.org/ontology/NCBITAXON/9606	Homo sapiens
HPOS-038.3	1,1-Dimethylbiguanide (Metformin) ISF.2	1,1-Dimethylbiguanide (Metformin)	CHEBI:6801	Organonitrogen compounds	Guanidines	Drug	205.406	205.406	3.42343	129.101	1	ISF	ISF	88.087	88.087	88.0857	88.0883	190.406	220.406			HMDB0001921					C07151					InChI=1S/C4H11N5/c1-9(2)4(7)8-3(5)6/h1-2H3,(H5,5,6,7,8)	XZWYZXLIPXDOLR-UHFFFAOYSA-N	CN(C)C(=N)NC(N)=N	http://purl.bioontology.org/ontology/NCBITAXON/9606	Homo sapiens
HPOS-038.4	1,1-Dimethylbiguanide (Metformin) ISF.3	1,1-Dimethylbiguanide (Metformin)	CHEBI:6801	Organonitrogen compounds	Guanidines	Drug	205.406	205.406	3.42343	129.101	1	ISF	ISF	85.049	85.049	85.0477	85.0503	190.406	220.406			HMDB0001921					C07151					InChI=1S/C4H11N5/c1-9(2)4(7)8-3(5)6/h1-2H3,(H5,5,6,7,8)	XZWYZXLIPXDOLR-UHFFFAOYSA-N	CN(C)C(=N)NC(N)=N	http://purl.bioontology.org/ontology/NCBITAXON/9606	Homo sapiens
HPOS-040.1	Phenylalanine	Phenylalanine	CHEBI:17295	Carboxylic acids and derivatives	Amino acids, peptides, and analogues	Phenylalanine Metabolism	226.777	226.777	3.77962	165.079	1	M+H	M+H	166.086	166.086	166.084	166.089	211.777	241.777			HMDB0000159					C00079					InChI=1S/C9H11NO2/c10-8(9(11)12)6-7-4-2-1-3-5-7/h1-5,8H,6,10H2,(H,11,12)/t8-/m0/s1	COLNVLDHVKWLRT-QMMMGPOBSA-N	N[C@@H](Cc1ccccc1)C(O)=O	http://purl.bioontology.org/ontology/NCBITAXON/9606	Homo sapiens
HPOS-040.2	Phenylalanine ISF.1	Phenylalanine	CHEBI:17295	Carboxylic acids and derivatives	Amino acids, peptides, and analogues	Phenylalanine Metabolism	226.777	226.777	3.77962	165.079	1	ISF	ISF	120.081	120.081	120.079	120.082	211.777	241.777			HMDB0000159					C00079					InChI=1S/C9H11NO2/c10-8(9(11)12)6-7-4-2-1-3-5-7/h1-5,8H,6,10H2,(H,11,12)/t8-/m0/s1	COLNVLDHVKWLRT-QMMMGPOBSA-N	N[C@@H](Cc1ccccc1)C(O)=O	http://purl.bioontology.org/ontology/NCBITAXON/9606	Homo sapiens
HPOS-040.3	Phenylalanine ISF.2	Phenylalanine	CHEBI:17295	Carboxylic acids and derivatives	Amino acids, peptides, and analogues	Phenylalanine Metabolism	226.777	226.777	3.77962	165.079	1	ISF	ISF	103.055	103.055	103.053	103.057	211.777	241.777			HMDB0000159					C00079					InChI=1S/C9H11NO2/c10-8(9(11)12)6-7-4-2-1-3-5-7/h1-5,8H,6,10H2,(H,11,12)/t8-/m0/s1	COLNVLDHVKWLRT-QMMMGPOBSA-N	N[C@@H](Cc1ccccc1)C(O)=O	http://purl.bioontology.org/ontology/NCBITAXON/9606	Homo sapiens
HPOS-042.1	Trimethylamine N-oxide	Trimethylamine N-oxide	CHEBI:15724	Organonitrogen compounds	Aminoxides	Methane metabolism; microbial metabolism	250.724	250.724	4.17873	75.0684	1	M+H	M+H	76.0757	76.0757	76.0745	76.0768	235.724	265.724			HMDB0000925					C01104					InChI=1S/C3H9NO/c1-4(2,3)5/h1-3H3	UYPYRKYUKCHHIB-UHFFFAOYSA-N	C[N+](C)([O-])C	http://purl.bioontology.org/ontology/NCBITAXON/9606	Homo sapiens
HPOS-042.2	Trimethylamine N-oxide	Trimethylamine N-oxide	CHEBI:15724	Organonitrogen compounds	Aminoxides	Methane metabolism; microbial metabolism	250.724	250.724	4.17873	75.0684	1	2M+H	2M+H	151.144	151.144	151.142	151.146	235.724	265.724			HMDB0000925					C01104					InChI=1S/C3H9NO/c1-4(2,3)5/h1-3H3	UYPYRKYUKCHHIB-UHFFFAOYSA-N	C[N+](C)([O-])C	http://purl.bioontology.org/ontology/NCBITAXON/9606	Homo sapiens
HPOS-043.1	Proline	Proline	CHEBI:17203	Carboxylic acids and derivatives	Amino acids, peptides, and analogues	Urea cycle; Arginine and Proline Metabolism	267.448	267.448	4.45746	115.063	1	M+H	M+H	116.071	116.071	116.069	116.072	252.448	282.448			HMDB0000162					C00148					InChI=1S/C5H9NO2/c7-5(8)4-2-1-3-6-4/h4,6H,1-3H2,(H,7,8)/t4-/m0/s1	ONIBWKKTOPOVIA-BYPYZUCNSA-N	OC(=O)[C@@H]1CCCN1	http://purl.bioontology.org/ontology/NCBITAXON/9606	Homo sapiens
HPOS-043.2	Proline	Proline	CHEBI:17203	Carboxylic acids and derivatives	Amino acids, peptides, and analogues	Urea cycle; Arginine and Proline Metabolism	267.448	267.448	4.45746	115.063	1	M+2Na-H	M+2Na-H	160.035	160.035	160.033	160.037	252.448	282.448			HMDB0000162					C00148					InChI=1S/C5H9NO2/c7-5(8)4-2-1-3-6-4/h4,6H,1-3H2,(H,7,8)/t4-/m0/s1	ONIBWKKTOPOVIA-BYPYZUCNSA-N	OC(=O)[C@@H]1CCCN1	http://purl.bioontology.org/ontology/NCBITAXON/9606	Homo sapiens
HPOS-043.3	Proline	Proline	CHEBI:17203	Carboxylic acids and derivatives	Amino acids, peptides, and analogues	Urea cycle; Arginine and Proline Metabolism	267.448	267.448	4.45746	115.063	1	2M+H+2Na.formate	2M+H+2Na.formate	365.067	365.067	365.062	365.072	252.448	282.448			HMDB0000162					C00148					InChI=1S/C5H9NO2/c7-5(8)4-2-1-3-6-4/h4,6H,1-3H2,(H,7,8)/t4-/m0/s1	ONIBWKKTOPOVIA-BYPYZUCNSA-N	OC(=O)[C@@H]1CCCN1	http://purl.bioontology.org/ontology/NCBITAXON/9606	Homo sapiens
HPOS-043.4	Proline ISF.1	Proline	CHEBI:17203	Carboxylic acids and derivatives	Amino acids, peptides, and analogues	Urea cycle; Arginine and Proline Metabolism	267.448	267.448	4.45746	115.063	1	ISF	ISF	70.066	70.066	70.0649	70.0671	252.448	282.448			HMDB0000162					C00148					InChI=1S/C5H9NO2/c7-5(8)4-2-1-3-6-4/h4,6H,1-3H2,(H,7,8)/t4-/m0/s1	ONIBWKKTOPOVIA-BYPYZUCNSA-N	OC(=O)[C@@H]1CCCN1	http://purl.bioontology.org/ontology/NCBITAXON/9606	Homo sapiens
HPOS-044.1	Alanine	Alanine	CHEBI:16977	Carboxylic acids and derivatives	Amino acids, peptides, and analogues	Alanine, aspartate and glutamate metabolism	273.944	273.944	4.56574	89.0477	1	M+2Na-H	M+2Na-H	134.019	134.019	134.017	134.021	258.944	288.944			HMDB0000161					C00041					InChI=1S/C3H7NO2/c1-2(4)3(5)6/h2H,4H2,1H3,(H,5,6)/t2-/m0/s1	QNAYBMKLOCPYGJ-REOHCLBHSA-N	C[C@H](N)C(O)=O	http://purl.bioontology.org/ontology/NCBITAXON/9606	Homo sapiens
HPOS-044.2	Alanine	Alanine	CHEBI:16977	Carboxylic acids and derivatives	Amino acids, peptides, and analogues	Alanine, aspartate and glutamate metabolism	273.944	273.944	4.56574	89.0477	1	2M+H+2Na.formate	2M+H+2Na.formate	313.036	313.036	313.031	313.04	258.944	288.944			HMDB0000161					C00041					InChI=1S/C3H7NO2/c1-2(4)3(5)6/h2H,4H2,1H3,(H,5,6)/t2-/m0/s1	QNAYBMKLOCPYGJ-REOHCLBHSA-N	C[C@H](N)C(O)=O	http://purl.bioontology.org/ontology/NCBITAXON/9606	Homo sapiens
HPOS-044.3	Alanine	Alanine	CHEBI:16977	Carboxylic acids and derivatives	Amino acids, peptides, and analogues	Alanine, aspartate and glutamate metabolism	273.944	273.944	4.56574	89.0477	1	3M+Na+2Na.formate	3M+Na+2Na.formate	356.078	356.078	356.073	356.083	258.944	288.944			HMDB0000161					C00041					InChI=1S/C3H7NO2/c1-2(4)3(5)6/h2H,4H2,1H3,(H,5,6)/t2-/m0/s1	QNAYBMKLOCPYGJ-REOHCLBHSA-N	C[C@H](N)C(O)=O	http://purl.bioontology.org/ontology/NCBITAXON/9606	Homo sapiens
HPOS-045.1	Creatine	Creatine	CHEBI:16919	Carboxylic acids and derivatives	Amino acids, peptides, and analogues	Creatine Metabolism	303.584	303.584	5.05973	131.069	1	M+H	M+H	132.077	132.077	132.075	132.079	288.584	318.584			HMDB0000064					C00300					InChI=1S/C4H9N3O2/c1-7(4(5)6)2-3(8)9/h2H2,1H3,(H3,5,6)(H,8,9)	CVSVTCORWBXHQV-UHFFFAOYSA-N	CN(CC(O)=O)C(N)=N	http://purl.bioontology.org/ontology/NCBITAXON/9606	Homo sapiens
HPOS-045.2	Creatine	Creatine	CHEBI:16919	Carboxylic acids and derivatives	Amino acids, peptides, and analogues	Creatine Metabolism	303.584	303.584	5.05973	131.069	1	M+Na	M+Na	154.059	154.059	154.056	154.061	288.584	318.584			HMDB0000064					C00300					InChI=1S/C4H9N3O2/c1-7(4(5)6)2-3(8)9/h2H2,1H3,(H3,5,6)(H,8,9)	CVSVTCORWBXHQV-UHFFFAOYSA-N	CN(CC(O)=O)C(N)=N	http://purl.bioontology.org/ontology/NCBITAXON/9606	Homo sapiens
HPOS-045.3	Creatine	Creatine	CHEBI:16919	Carboxylic acids and derivatives	Amino acids, peptides, and analogues	Creatine Metabolism	303.584	303.584	5.05973	131.069	1	M+2Na-H	M+2Na-H	176.042	176.042	176.039	176.044	288.584	318.584			HMDB0000064					C00300					InChI=1S/C4H9N3O2/c1-7(4(5)6)2-3(8)9/h2H2,1H3,(H3,5,6)(H,8,9)	CVSVTCORWBXHQV-UHFFFAOYSA-N	CN(CC(O)=O)C(N)=N	http://purl.bioontology.org/ontology/NCBITAXON/9606	Homo sapiens
HPOS-045.4	Creatine ISF.1	Creatine	CHEBI:16919	Carboxylic acids and derivatives	Amino acids, peptides, and analogues	Creatine Metabolism	303.584	303.584	5.05973	131.069	1	ISF	ISF	90.055	90.055	90.0536	90.0564	288.584	318.584			HMDB0000064					C00300					InChI=1S/C4H9N3O2/c1-7(4(5)6)2-3(8)9/h2H2,1H3,(H3,5,6)(H,8,9)	CVSVTCORWBXHQV-UHFFFAOYSA-N	CN(CC(O)=O)C(N)=N	http://purl.bioontology.org/ontology/NCBITAXON/9606	Homo sapiens
HPOS-051.1	3-methylhistidine	3-methylhistidine	CHEBI:27596	Carboxylic acids and derivatives	Amino acids, peptides, and analogues	Histidine Metabolism	365.502	365.502	6.0917	169.085	1	M+H	M+H	170.092	170.092	170.09	170.095	350.502	380.502			HMDB0000479					C01152					InChI=1S/C7H11N3O2/c1-10-4-9-3-5(10)2-6(8)7(11)12/h3-4,6H,2,8H2,1H3,(H,11,12)/t6-/m0/s1	JDHILDINMRGULE-LURJTMIESA-N	Cn1cncc1C[C@H](N)C(O)=O	http://purl.bioontology.org/ontology/NCBITAXON/9606	Homo sapiens
HPOS-051.2	3-methylhistidine ISF.1	3-methylhistidine	CHEBI:27596	Carboxylic acids and derivatives	Amino acids, peptides, and analogues	Histidine Metabolism	365.502	365.502	6.0917	169.085	1	ISF	ISF	126.102	126.102	126.1	126.104	350.502	380.502			HMDB0000479					C01152					InChI=1S/C7H11N3O2/c1-10-4-9-3-5(10)2-6(8)7(11)12/h3-4,6H,2,8H2,1H3,(H,11,12)/t6-/m0/s1	JDHILDINMRGULE-LURJTMIESA-N	Cn1cncc1C[C@H](N)C(O)=O	http://purl.bioontology.org/ontology/NCBITAXON/9606	Homo sapiens
HPOS-051.3	3-methylhistidine ISF.2	3-methylhistidine	CHEBI:27596	Carboxylic acids and derivatives	Amino acids, peptides, and analogues	Histidine Metabolism	365.502	365.502	6.0917	169.085	1	ISF	ISF	96.067	96.067	96.0656	96.0684	350.502	380.502			HMDB0000479					C01152					InChI=1S/C7H11N3O2/c1-10-4-9-3-5(10)2-6(8)7(11)12/h3-4,6H,2,8H2,1H3,(H,11,12)/t6-/m0/s1	JDHILDINMRGULE-LURJTMIESA-N	Cn1cncc1C[C@H](N)C(O)=O	http://purl.bioontology.org/ontology/NCBITAXON/9606	Homo sapiens
HPOS-055.1	Hypoxanthine	Hypoxanthine	CHEBI:17368	Imidazopyrimidines	Purines and purine derivatives	Purine Metabolism, (Hypo)Xanthine/Inosine containing	95.5203	95.5203	1.59201	136.039	1	M+H	M+H	137.046	137.046	137.044	137.048	80.5203	110.52			HMDB0000157					C00262					InChI=1S/C5H4N4O/c10-5-3-4(7-1-6-3)8-2-9-5/h1-2H,(H2,6,7,8,9,10)	FDGQSTZJBFJUBT-UHFFFAOYSA-N	O=c1[nH]cnc2nc[nH]c12	http://purl.bioontology.org/ontology/NCBITAXON/9606	Homo sapiens
HPOS-055.2	Hypoxanthine	Hypoxanthine	CHEBI:17368	Imidazopyrimidines	Purines and purine derivatives	Purine Metabolism, (Hypo)Xanthine/Inosine containing	95.5203	95.5203	1.59201	136.039	1	M+Na	M+Na	159.028	159.028	159.025	159.03	80.5203	110.52			HMDB0000157					C00262					InChI=1S/C5H4N4O/c10-5-3-4(7-1-6-3)8-2-9-5/h1-2H,(H2,6,7,8,9,10)	FDGQSTZJBFJUBT-UHFFFAOYSA-N	O=c1[nH]cnc2nc[nH]c12	http://purl.bioontology.org/ontology/NCBITAXON/9606	Homo sapiens
HPOS-055.3	Hypoxanthine ISF.1	Hypoxanthine	CHEBI:17368	Imidazopyrimidines	Purines and purine derivatives	Purine Metabolism, (Hypo)Xanthine/Inosine containing	95.5203	95.5203	1.59201	136.039	1	ISF	ISF	119.036	119.036	119.034	119.038	80.5203	110.52			HMDB0000157					C00262					InChI=1S/C5H4N4O/c10-5-3-4(7-1-6-3)8-2-9-5/h1-2H,(H2,6,7,8,9,10)	FDGQSTZJBFJUBT-UHFFFAOYSA-N	O=c1[nH]cnc2nc[nH]c12	http://purl.bioontology.org/ontology/NCBITAXON/9606	Homo sapiens
HPOS-055.4	Hypoxanthine ISF.2	Hypoxanthine	CHEBI:17368	Imidazopyrimidines	Purines and purine derivatives	Purine Metabolism, (Hypo)Xanthine/Inosine containing	95.5203	95.5203	1.59201	136.039	1	ISF	ISF	110.035	110.035	110.033	110.037	80.5203	110.52			HMDB0000157					C00262					InChI=1S/C5H4N4O/c10-5-3-4(7-1-6-3)8-2-9-5/h1-2H,(H2,6,7,8,9,10)	FDGQSTZJBFJUBT-UHFFFAOYSA-N	O=c1[nH]cnc2nc[nH]c12	http://purl.bioontology.org/ontology/NCBITAXON/9606	Homo sapiens
HPOS-056.1	Pantothenate	Pantothenate	CHEBI:46905	Organooxygen compounds	Alcohols and polyols	Pantothenate and CoA Metabolism	67.9708	67.9708	1.13285	219.111	1	M+H	M+H	220.118	220.118	220.115	220.121	52.9708	82.9708			HMDB0000210					C00864					InChI=1S/C9H17NO5/c1-9(2,5-11)7(14)8(15)10-4-3-6(12)13/h7,11,14H,3-5H2,1-2H3,(H,10,15)(H,12,13)/t7-/m0/s1	GHOKWGTUZJEAQD-ZETCQYMHSA-N	CC(C)(CO)[C@@H](O)C(=O)NCCC(O)=O	http://purl.bioontology.org/ontology/NCBITAXON/9606	Homo sapiens
HPOS-056.2	Pantothenate	Pantothenate	CHEBI:46905	Organooxygen compounds	Alcohols and polyols	Pantothenate and CoA Metabolism	67.9708	67.9708	1.13285	219.111	1	M+Na	M+Na	242.099	242.099	242.095	242.103	52.9708	82.9708			HMDB0000210					C00864					InChI=1S/C9H17NO5/c1-9(2,5-11)7(14)8(15)10-4-3-6(12)13/h7,11,14H,3-5H2,1-2H3,(H,10,15)(H,12,13)/t7-/m0/s1	GHOKWGTUZJEAQD-ZETCQYMHSA-N	CC(C)(CO)[C@@H](O)C(=O)NCCC(O)=O	http://purl.bioontology.org/ontology/NCBITAXON/9606	Homo sapiens
HPOS-056.3	Pantothenate ISF.1	Pantothenate	CHEBI:46905	Organooxygen compounds	Alcohols and polyols	Pantothenate and CoA Metabolism	67.9708	67.9708	1.13285	219.111	1	ISF	ISF	202.107	202.107	202.104	202.11	52.9708	82.9708			HMDB0000210					C00864					InChI=1S/C9H17NO5/c1-9(2,5-11)7(14)8(15)10-4-3-6(12)13/h7,11,14H,3-5H2,1-2H3,(H,10,15)(H,12,13)/t7-/m0/s1	GHOKWGTUZJEAQD-ZETCQYMHSA-N	CC(C)(CO)[C@@H](O)C(=O)NCCC(O)=O	http://purl.bioontology.org/ontology/NCBITAXON/9606	Homo sapiens
HPOS-056.4	Pantothenate ISF.2	Pantothenate	CHEBI:46905	Organooxygen compounds	Alcohols and polyols	Pantothenate and CoA Metabolism	67.9708	67.9708	1.13285	219.111	1	ISF	ISF	90.055	90.055	90.0536	90.0564	52.9708	82.9708			HMDB0000210					C00864					InChI=1S/C9H17NO5/c1-9(2,5-11)7(14)8(15)10-4-3-6(12)13/h7,11,14H,3-5H2,1-2H3,(H,10,15)(H,12,13)/t7-/m0/s1	GHOKWGTUZJEAQD-ZETCQYMHSA-N	CC(C)(CO)[C@@H](O)C(=O)NCCC(O)=O	http://purl.bioontology.org/ontology/NCBITAXON/9606	Homo sapiens
HPOS-057.1	Urocanate	Urocanate	CHEBI:30817	Azoles	Imidazoles	Histidine Metabolism	78.2256	78.2256	1.30376	138.043	1	M+H	M+H	139.05	139.05	139.048	139.052	63.2256	93.2256			HMDB0000301					C00785					InChI=1S/C6H6N2O2/c9-6(10)2-1-5-3-7-4-8-5/h1-4H,(H,7,8)(H,9,10)/b2-1+	LOIYMIARKYCTBW-OWOJBTEDSA-N	C(\C=1N=CNC1)=C/C(=O)O	http://purl.bioontology.org/ontology/NCBITAXON/9606	Homo sapiens
HPOS-057.2	Urocanate ISF.1	Urocanate	CHEBI:30817	Azoles	Imidazoles	Histidine Metabolism	78.2256	78.2256	1.30376	138.043	1	ISF	ISF	121.033	121.033	121.031	121.035	63.2256	93.2256			HMDB0000301					C00785					InChI=1S/C6H6N2O2/c9-6(10)2-1-5-3-7-4-8-5/h1-4H,(H,7,8)(H,9,10)/b2-1+	LOIYMIARKYCTBW-OWOJBTEDSA-N	C(\C=1N=CNC1)=C/C(=O)O	http://purl.bioontology.org/ontology/NCBITAXON/9606	Homo sapiens
HPOS-057.3	Urocanate ISF.2	Urocanate	CHEBI:30817	Azoles	Imidazoles	Histidine Metabolism	78.2256	78.2256	1.30376	138.043	1	ISF	ISF	93.043	93.043	93.0416	93.0444	63.2256	93.2256			HMDB0000301					C00785					InChI=1S/C6H6N2O2/c9-6(10)2-1-5-3-7-4-8-5/h1-4H,(H,7,8)(H,9,10)/b2-1+	LOIYMIARKYCTBW-OWOJBTEDSA-N	C(\C=1N=CNC1)=C/C(=O)O	http://purl.bioontology.org/ontology/NCBITAXON/9606	Homo sapiens
HPOS-057.4	Urocanate ISF.3	Urocanate	CHEBI:30817	Azoles	Imidazoles	Histidine Metabolism	78.2256	78.2256	1.30376	138.043	1	ISF	ISF	95.06	95.06	95.0586	95.0614	63.2256	93.2256			HMDB0000301					C00785					InChI=1S/C6H6N2O2/c9-6(10)2-1-5-3-7-4-8-5/h1-4H,(H,7,8)(H,9,10)/b2-1+	LOIYMIARKYCTBW-OWOJBTEDSA-N	C(\C=1N=CNC1)=C/C(=O)O	http://purl.bioontology.org/ontology/NCBITAXON/9606	Homo sapiens
HPOS-059.1	Cytosine	Cytosine	CHEBI:16040	Diazines	Pyrimidines and pyrimidine derivatives	Pyrimidine metabolism	143.532	143.532	2.3922	111.043	1	M+H	M+H	112.051	112.051	112.049	112.052	128.532	158.532			HMDB0000630					C00380					InChI=1S/C4H5N3O/c5-3-1-2-6-4(8)7-3/h1-2H,(H3,5,6,7,8)	OPTASPLRGRRNAP-UHFFFAOYSA-N	Nc1cc[nH]c(=O)n1	http://purl.bioontology.org/ontology/NCBITAXON/9606	Homo sapiens
HPOS-059.2	Cytosine	Cytosine	CHEBI:16040	Diazines	Pyrimidines and pyrimidine derivatives	Pyrimidine metabolism	143.532	143.532	2.3922	111.043	1	M+Na	M+Na	134.031	134.031	134.029	134.033	128.532	158.532			HMDB0000630					C00380					InChI=1S/C4H5N3O/c5-3-1-2-6-4(8)7-3/h1-2H,(H3,5,6,7,8)	OPTASPLRGRRNAP-UHFFFAOYSA-N	Nc1cc[nH]c(=O)n1	http://purl.bioontology.org/ontology/NCBITAXON/9606	Homo sapiens
HPOS-059.3	Cytosine	Cytosine	CHEBI:16040	Diazines	Pyrimidines and pyrimidine derivatives	Pyrimidine metabolism	143.532	143.532	2.3922	111.043	1	M+2Na-H	M+2Na-H	156.012	156.012	156.01	156.014	128.532	158.532			HMDB0000630					C00380					InChI=1S/C4H5N3O/c5-3-1-2-6-4(8)7-3/h1-2H,(H3,5,6,7,8)	OPTASPLRGRRNAP-UHFFFAOYSA-N	Nc1cc[nH]c(=O)n1	http://purl.bioontology.org/ontology/NCBITAXON/9606	Homo sapiens
HPOS-062.1	Tiglylcarnitine (C5:1)	Tiglylcarnitine (C5:1)	CHEBI:85520	Fatty Acyls	Fatty acid esters		272.561	272.561	4.54269	243.147	1	M+H	M+H	244.154	244.154	244.151	244.158	257.561	287.561			HMDB0002366										InChI=1S/C12H21NO4/c1-6-9(2)12(16)17-10(7-11(14)15)8-13(3,4)5/h6,10H,7-8H2,1-5H3/b9-6+/t10-/m1/s1	WURBQCVBQNMUQT-OLKPEBQYSA-N	C\C=C(/C)C(=O)O[C@H](CC([O-])=O)C[N+](C)(C)C	http://purl.bioontology.org/ontology/NCBITAXON/9606	Homo sapiens
HPOS-062.2	Tiglylcarnitine (C5:1) ISF.1	Tiglylcarnitine (C5:1)	CHEBI:85520	Fatty Acyls	Fatty acid esters		272.561	272.561	4.54269	243.147	1	ISF	ISF	185.082	185.082	185.079	185.084	257.561	287.561			HMDB0002366										InChI=1S/C12H21NO4/c1-6-9(2)12(16)17-10(7-11(14)15)8-13(3,4)5/h6,10H,7-8H2,1-5H3/b9-6+/t10-/m1/s1	WURBQCVBQNMUQT-OLKPEBQYSA-N	C\C=C(/C)C(=O)O[C@H](CC([O-])=O)C[N+](C)(C)C	http://purl.bioontology.org/ontology/NCBITAXON/9606	Homo sapiens
HPOS-064.1	Decadienoylcarnitine (C10:2)	Decadienoylcarnitine (C10:2)	CHEBI:156419	Fatty Acyls	Fatty acid esters		246.449	246.449	4.10749	311.21	1	M+H	M+H	312.217	312.217	312.212	312.222	231.449	261.449			HMDB0013325										InChI=1S/C17H29NO4/c1-5-6-7-8-9-10-11-12-17(21)22-15(18(2,3)4)13-14-16(19)20/h9-12,15H,5-8,13-14H2,1-4H3/b10-9-,12-11+/t15-/m0/s1	GDMITEPIMYKPHX-USKNYQQNSA-N	O([C@]([N+](C([H])([H])[H])(C([H])([H])[H])C([H])([H])[H])(C(C(C([O-])=O)([H])[H])([H])[H])[H])C(=O)/C(=C(/C(=C(\C(C(C(C(C([H])([H])[H])([H])[H])([H])[H])([H])[H])([H])[H])/[H])/[H])\[H])/[H]	http://purl.bioontology.org/ontology/NCBITAXON/9606	Homo sapiens
HPOS-064.2	Decadienoylcarnitine (C10:2)	Decadienoylcarnitine (C10:2)	CHEBI:156419	Fatty Acyls	Fatty acid esters		246.449	246.449	4.10749	311.21	1	M+Na	M+Na	334.2	334.2	334.195	334.205	231.449	261.449			HMDB0013325										InChI=1S/C17H29NO4/c1-5-6-7-8-9-10-11-12-17(21)22-15(18(2,3)4)13-14-16(19)20/h9-12,15H,5-8,13-14H2,1-4H3/b10-9-,12-11+/t15-/m0/s1	GDMITEPIMYKPHX-USKNYQQNSA-N	O([C@]([N+](C([H])([H])[H])(C([H])([H])[H])C([H])([H])[H])(C(C(C([O-])=O)([H])[H])([H])[H])[H])C(=O)/C(=C(/C(=C(\C(C(C(C(C([H])([H])[H])([H])[H])([H])[H])([H])[H])([H])[H])/[H])/[H])\[H])/[H]	http://purl.bioontology.org/ontology/NCBITAXON/9606	Homo sapiens
HPOS-064.3	Decadienoylcarnitine (C10:2) ISF.1	Decadienoylcarnitine (C10:2)	CHEBI:156419	Fatty Acyls	Fatty acid esters		246.449	246.449	4.10749	311.21	1	ISF	ISF	253.146	253.146	253.142	253.15	231.449	261.449			HMDB0013325										InChI=1S/C17H29NO4/c1-5-6-7-8-9-10-11-12-17(21)22-15(18(2,3)4)13-14-16(19)20/h9-12,15H,5-8,13-14H2,1-4H3/b10-9-,12-11+/t15-/m0/s1	GDMITEPIMYKPHX-USKNYQQNSA-N	O([C@]([N+](C([H])([H])[H])(C([H])([H])[H])C([H])([H])[H])(C(C(C([O-])=O)([H])[H])([H])[H])[H])C(=O)/C(=C(/C(=C(\C(C(C(C(C([H])([H])[H])([H])[H])([H])[H])([H])[H])([H])[H])/[H])/[H])\[H])/[H]	http://purl.bioontology.org/ontology/NCBITAXON/9606	Homo sapiens
HPOS-072.1	Thiamine	Thiamine	CHEBI:18385	Diazines	Pyrimidines and pyrimidine derivatives	Thiamine metabolism	329.551	329.551	5.49252	265.112	1	M+	M+	265.112	265.112	265.108	265.116	314.551	344.551		1098	HMDB0000235					C00378	1130	3-[(4-amino-2-methylpyrimidin-5-yl)methyl]-5-(2-hydroxyethyl)-4-methyl-1,3-thiazol-3-ium			InChI=1S/C12H17N4OS/c1-8-11(3-4-17)18-7-16(8)6-10-5-14-9(2)15-12(10)13/h5,7,17H,3-4,6H2,1-2H3,(H2,13,14,15)/q+1	JZRWCGZRTZMZEH-UHFFFAOYSA-N	Cc1ncc(C[n+]2csc(CCO)c2C)c(N)n1	http://purl.bioontology.org/ontology/NCBITAXON/9606	Homo sapiens
HPOS-072.2	Thiamine ISF.1	Thiamine	CHEBI:18385	Diazines	Pyrimidines and pyrimidine derivatives	Thiamine metabolism	329.551	329.551	5.49252	265.112	1	ISF	ISF	122.071	122.071	122.069	122.073	314.551	344.551		1098	HMDB0000235					C00378	1130	3-[(4-amino-2-methylpyrimidin-5-yl)methyl]-5-(2-hydroxyethyl)-4-methyl-1,3-thiazol-3-ium			InChI=1S/C12H17N4OS/c1-8-11(3-4-17)18-7-16(8)6-10-5-14-9(2)15-12(10)13/h5,7,17H,3-4,6H2,1-2H3,(H2,13,14,15)/q+1	JZRWCGZRTZMZEH-UHFFFAOYSA-N	Cc1ncc(C[n+]2csc(CCO)c2C)c(N)n1	http://purl.bioontology.org/ontology/NCBITAXON/9606	Homo sapiens
HPOS-072.3	Thiamine ISF.2	Thiamine	CHEBI:18385	Diazines	Pyrimidines and pyrimidine derivatives	Thiamine metabolism	329.551	329.551	5.49252	265.112	1	ISF	ISF	144.046	144.046	144.044	144.048	314.551	344.551		1098	HMDB0000235					C00378	1130	3-[(4-amino-2-methylpyrimidin-5-yl)methyl]-5-(2-hydroxyethyl)-4-methyl-1,3-thiazol-3-ium			InChI=1S/C12H17N4OS/c1-8-11(3-4-17)18-7-16(8)6-10-5-14-9(2)15-12(10)13/h5,7,17H,3-4,6H2,1-2H3,(H2,13,14,15)/q+1	JZRWCGZRTZMZEH-UHFFFAOYSA-N	Cc1ncc(C[n+]2csc(CCO)c2C)c(N)n1	http://purl.bioontology.org/ontology/NCBITAXON/9606	Homo sapiens
HPOS-074.1	N,N-Dimethylglycine	N,N-Dimethylglycine	CHEBI:17724	Carboxylic acids and derivatives	Amino acids, peptides, and analogues	Glycine, Serine and Threonine Metabolism	278.316	278.316	4.63859	103.063	1	M+H	M+H	104.071	104.071	104.07	104.073	263.316	293.316		653	HMDB0000092					C01026	673	2-(Dimethylamino)acetic acid			InChI=1S/C4H9NO2/c1-5(2)3-4(6)7/h3H2,1-2H3,(H,6,7)	FFDGPVCHZBVARC-UHFFFAOYSA-N	CN(C)CC(O)=O	http://purl.bioontology.org/ontology/NCBITAXON/9606	Homo sapiens
HPOS-074.2	N,N-Dimethylglycine	N,N-Dimethylglycine	CHEBI:17724	Carboxylic acids and derivatives	Amino acids, peptides, and analogues	Glycine, Serine and Threonine Metabolism	278.316	278.316	4.63859	103.063	1	M+2Na-H	M+2Na-H	148.033	148.033	148.031	148.035	263.316	293.316		653	HMDB0000092					C01026	673	2-(Dimethylamino)acetic acid			InChI=1S/C4H9NO2/c1-5(2)3-4(6)7/h3H2,1-2H3,(H,6,7)	FFDGPVCHZBVARC-UHFFFAOYSA-N	CN(C)CC(O)=O	http://purl.bioontology.org/ontology/NCBITAXON/9606	Homo sapiens
HPOS-075.1	Pseudouridine	Pseudouridine	CHEBI:17802	Nucleoside and nucleotide analogues		Pyrimidine metabolism	76.195	76.195	1.25	244.07	1	M+H	M+H	245.077	245.077	245.073	245.08	61.195	91.195			HMDB0000767					C02067					InChI=1S/C9H12N2O6/c12-2-4-5(13)6(14)7(17-4)3-1-10-9(16)11-8(3)15/h1,4-7,12-14H,2H2,(H2,10,11,15,16)/t4-,5-,6-,7+/m1/s1	PTJWIQPHWPFNBW-GBNDHIKLSA-N	OC[C@H]1O[C@H]([C@H](O)[C@@H]1O)c1c[nH]c(=O)[nH]c1=O	http://purl.bioontology.org/ontology/NCBITAXON/9606	Homo sapiens
HPOS-075.2	Pseudouridine ISF.1	Pseudouridine	CHEBI:17802	Nucleoside and nucleotide analogues		Pyrimidine metabolism	76.195	76.195	1.25	244.07	1	ISF	ISF	209.056	209.056	209.053	209.059	61.195	91.195			HMDB0000767					C02067					InChI=1S/C9H12N2O6/c12-2-4-5(13)6(14)7(17-4)3-1-10-9(16)11-8(3)15/h1,4-7,12-14H,2H2,(H2,10,11,15,16)/t4-,5-,6-,7+/m1/s1	PTJWIQPHWPFNBW-GBNDHIKLSA-N	OC[C@H]1O[C@H]([C@H](O)[C@@H]1O)c1c[nH]c(=O)[nH]c1=O	http://purl.bioontology.org/ontology/NCBITAXON/9606	Homo sapiens
HPOS-075.3	Pseudouridine ISF.2	Pseudouridine	CHEBI:17802	Nucleoside and nucleotide analogues		Pyrimidine metabolism	76.195	76.195	1.25	244.07	1	ISF	ISF	191.045	191.045	191.042	191.048	61.195	91.195			HMDB0000767					C02067					InChI=1S/C9H12N2O6/c12-2-4-5(13)6(14)7(17-4)3-1-10-9(16)11-8(3)15/h1,4-7,12-14H,2H2,(H2,10,11,15,16)/t4-,5-,6-,7+/m1/s1	PTJWIQPHWPFNBW-GBNDHIKLSA-N	OC[C@H]1O[C@H]([C@H](O)[C@@H]1O)c1c[nH]c(=O)[nH]c1=O	http://purl.bioontology.org/ontology/NCBITAXON/9606	Homo sapiens
HPOS-075.4	Pseudouridine ISF.3	Pseudouridine	CHEBI:17802	Nucleoside and nucleotide analogues		Pyrimidine metabolism	76.195	76.195	1.25	244.07	1	ISF	ISF	179.045	179.045	179.042	179.047	61.195	91.195			HMDB0000767					C02067					InChI=1S/C9H12N2O6/c12-2-4-5(13)6(14)7(17-4)3-1-10-9(16)11-8(3)15/h1,4-7,12-14H,2H2,(H2,10,11,15,16)/t4-,5-,6-,7+/m1/s1	PTJWIQPHWPFNBW-GBNDHIKLSA-N	OC[C@H]1O[C@H]([C@H](O)[C@@H]1O)c1c[nH]c(=O)[nH]c1=O	http://purl.bioontology.org/ontology/NCBITAXON/9606	Homo sapiens
HPOS-075.5	Pseudouridine ISF.4	Pseudouridine	CHEBI:17802	Nucleoside and nucleotide analogues		Pyrimidine metabolism	76.195	76.195	1.25	244.07	1	ISF	ISF	155.044	155.044	155.042	155.046	61.195	91.195			HMDB0000767					C02067					InChI=1S/C9H12N2O6/c12-2-4-5(13)6(14)7(17-4)3-1-10-9(16)11-8(3)15/h1,4-7,12-14H,2H2,(H2,10,11,15,16)/t4-,5-,6-,7+/m1/s1	PTJWIQPHWPFNBW-GBNDHIKLSA-N	OC[C@H]1O[C@H]([C@H](O)[C@@H]1O)c1c[nH]c(=O)[nH]c1=O	http://purl.bioontology.org/ontology/NCBITAXON/9606	Homo sapiens
HPOS-078.1	N2,N2-Dimethylguanosine	N2,N2-Dimethylguanosine	CHEBI:19289	Purine nucleosides			116.167	116.167	1.9	311.123	1	M+H	M+H	312.13	312.13	312.126	312.135	101.167	131.167			HMDB0004824										InChI=1S/C12H17N5O5/c1-16(2)12-14-9-6(10(21)15-12)13-4-17(9)11-8(20)7(19)5(3-18)22-11/h4-5,7-8,11,18-20H,3H2,1-2H3,(H,14,15,21)/t5-,7-,8-,11-/m1/s1	RSPURTUNRHNVGF-IOSLPCCCSA-N	CN(C)c1nc2n(cnc2c(=O)[nH]1)[C@@H]1O[C@H](CO)[C@@H](O)[C@H]1O	http://purl.bioontology.org/ontology/NCBITAXON/9606	Homo sapiens
HPOS-078.2	N2,N2-Dimethylguanosine ISF.1	N2,N2-Dimethylguanosine	CHEBI:19289	Purine nucleosides			116.167	116.167	1.9	311.123	1	ISF	ISF	180.089	180.089	180.086	180.092	101.167	131.167			HMDB0004824										InChI=1S/C12H17N5O5/c1-16(2)12-14-9-6(10(21)15-12)13-4-17(9)11-8(20)7(19)5(3-18)22-11/h4-5,7-8,11,18-20H,3H2,1-2H3,(H,14,15,21)/t5-,7-,8-,11-/m1/s1	RSPURTUNRHNVGF-IOSLPCCCSA-N	CN(C)c1nc2n(cnc2c(=O)[nH]1)[C@@H]1O[C@H](CO)[C@@H](O)[C@H]1O	http://purl.bioontology.org/ontology/NCBITAXON/9606	Homo sapiens
HPOS-078.3	N2,N2-Dimethylguanosine ISF.2	N2,N2-Dimethylguanosine	CHEBI:19289	Purine nucleosides			116.167	116.167	1.9	311.123	1	ISF	ISF	110.036	110.036	110.034	110.037	101.167	131.167			HMDB0004824										InChI=1S/C12H17N5O5/c1-16(2)12-14-9-6(10(21)15-12)13-4-17(9)11-8(20)7(19)5(3-18)22-11/h4-5,7-8,11,18-20H,3H2,1-2H3,(H,14,15,21)/t5-,7-,8-,11-/m1/s1	RSPURTUNRHNVGF-IOSLPCCCSA-N	CN(C)c1nc2n(cnc2c(=O)[nH]1)[C@@H]1O[C@H](CO)[C@@H](O)[C@H]1O	http://purl.bioontology.org/ontology/NCBITAXON/9606	Homo sapiens
HPOS-080.1	Butyrylcarnitine	Butyrylcarnitine	CHEBI:21949	Fatty Acyls	Fatty acid esters		277.024	277.024	4.69	231.147	1	M+H	M+H	232.154	232.154	232.151	232.158	262.024	292.024			HMDB0002013					C02862					InChI=1S/C11H21NO4/c1-5-6-11(15)16-9(7-10(13)14)8-12(2,3)4/h9H,5-8H2,1-4H3/t9-/m1/s1	QWYFHHGCZUCMBN-SECBINFHSA-N	CCCC(=O)O[C@H](CC([O-])=O)C[N+](C)(C)C	http://purl.bioontology.org/ontology/NCBITAXON/9606	Homo sapiens
HPOS-080.2	Butyrylcarnitine ISF.1	Butyrylcarnitine	CHEBI:21949	Fatty Acyls	Fatty acid esters		277.024	277.024	4.69	231.147	1	ISF	ISF	173.082	173.082	173.079	173.084	262.024	292.024			HMDB0002013					C02862					InChI=1S/C11H21NO4/c1-5-6-11(15)16-9(7-10(13)14)8-12(2,3)4/h9H,5-8H2,1-4H3/t9-/m1/s1	QWYFHHGCZUCMBN-SECBINFHSA-N	CCCC(=O)O[C@H](CC([O-])=O)C[N+](C)(C)C	http://purl.bioontology.org/ontology/NCBITAXON/9606	Homo sapiens
HPOS-080.3	Butyrylcarnitine ISF.2	Butyrylcarnitine	CHEBI:21949	Fatty Acyls	Fatty acid esters		277.024	277.024	4.69	231.147	1	ISF	ISF	85.028	85.028	85.0267	85.0293	262.024	292.024			HMDB0002013					C02862					InChI=1S/C11H21NO4/c1-5-6-11(15)16-9(7-10(13)14)8-12(2,3)4/h9H,5-8H2,1-4H3/t9-/m1/s1	QWYFHHGCZUCMBN-SECBINFHSA-N	CCCC(=O)O[C@H](CC([O-])=O)C[N+](C)(C)C	http://purl.bioontology.org/ontology/NCBITAXON/9606	Homo sapiens
HPOS-082.1	7-Methylguanine	7-Methylguanine	CHEBI:28664	Imidazopyrimidines	Purines and purine derivatives		134.416	134.416	2.19	165.065	1	M+H	M+H	166.072	166.072	166.07	166.075	119.416	149.416			HMDB0000897					C02242					InChI=1S/C6H7N5O/c1-11-2-8-4-3(11)5(12)10-6(7)9-4/h2H,1H3,(H3,7,9,10,12)	FZWGECJQACGGTI-UHFFFAOYSA-N	Cn1cnc2nc(N)[nH]c(=O)c12	http://purl.bioontology.org/ontology/NCBITAXON/9606	Homo sapiens
HPOS-082.2	7-Methylguanine ISF.1	7-Methylguanine	CHEBI:28664	Imidazopyrimidines	Purines and purine derivatives		134.416	134.416	2.19	165.065	1	ISF	ISF	149.046	149.046	149.043	149.048	119.416	149.416			HMDB0000897					C02242					InChI=1S/C6H7N5O/c1-11-2-8-4-3(11)5(12)10-6(7)9-4/h2H,1H3,(H3,7,9,10,12)	FZWGECJQACGGTI-UHFFFAOYSA-N	Cn1cnc2nc(N)[nH]c(=O)c12	http://purl.bioontology.org/ontology/NCBITAXON/9606	Homo sapiens
HPOS-082.3	7-Methylguanine ISF.2	7-Methylguanine	CHEBI:28664	Imidazopyrimidines	Purines and purine derivatives		134.416	134.416	2.19	165.065	1	ISF	ISF	124.05	124.05	124.048	124.052	119.416	149.416			HMDB0000897					C02242					InChI=1S/C6H7N5O/c1-11-2-8-4-3(11)5(12)10-6(7)9-4/h2H,1H3,(H3,7,9,10,12)	FZWGECJQACGGTI-UHFFFAOYSA-N	Cn1cnc2nc(N)[nH]c(=O)c12	http://purl.bioontology.org/ontology/NCBITAXON/9606	Homo sapiens
HPOS-085.1	N1-methyl-4-pyridone-3-carboxamide	N1-methyl-4-pyridone-3-carboxamide	CHEBI:27838	Pyridines and derivatives	Pyridinecarboxylic acids and derivatives	Nicotinate and nicotinamide metabolism	92.5736	92.5736	1.5	152.059	1	M+H	M+H	153.066	153.066	153.064	153.068	77.5736	107.574			HMDB0004194					C05843					InChI=1S/C7H8N2O2/c1-9-3-2-6(10)5(4-9)7(8)11/h2-4H,1H3,(H2,8,11)	KTLRWTOPTKGYQY-UHFFFAOYSA-N	Cn1ccc(=O)c(c1)C(N)=O	http://purl.bioontology.org/ontology/NCBITAXON/9606	Homo sapiens
